# Supplementary material for: Arabidopsis formin 2 regulates cell-to-cell trafficking by capping and stabilizing actin filaments at plasmodesmata
Source: eLife. 2018 Aug 16;7:e36316. doi: 10.7554/eLife.36316 (PMC6126924; doi:10.7554/eLife.36316)
Supplement: Figure 1—figure supplement 1—source data 1. [file elife-36316-fig1-figsupp1-data1.xlsx]

## Sheet: source data
Figure 1-Figure Supplement 1-Source Data 1 Quantification of relative expression of AtFH2 plotted in Figure 1-Figure Supplement 1C.
		WT	atfh2-1	AtFH2p:AtFH2-eGFP; atfh2-1
	Relative expression of AtFH2	1	Undetermined	0.763
		1	Undetermined	0.849
		1	Undetermined	0.803
	mean	1		0.805
	SE	0		0.0229
