# Supplementary material for: Arabidopsis formin 2 regulates cell-to-cell trafficking by capping and stabilizing actin filaments at plasmodesmata
Source: eLife. 2018 Aug 16;7:e36316. doi: 10.7554/eLife.36316 (PMC6126924; doi:10.7554/eLife.36316)
Supplement: Figure 2—source data 1. [file elife-36316-fig2-data1.xlsx]

## Sheet: source data
Figure 2-Source Data 1 Quantification of eGFP diffusion plotted in Figure 2B.
		24 h				48 h
		No. of cell layers with eGFP diffusion (mean)	SE	p-value (Shapiro-Wilk test)	p-value (Mann-Whitney U test comparing mutant and wild type)	No. of cell layers with eGFP diffusion (mean)	SE	p-value (Shapiro-Wilk test)	p-value (Mann-Whitney U test comparing mutant and wild type)
	WT	1.9	0.048	0		2.1	0.0823	0
	atfh2-1	2.2	0.0666	0	0.001	2.5	0.067	0	0.003
	atfh2-2	2.2	0.0628	0	0	2.4	0.0679	0	0.041

## Sheet: raw data
	No. of cell layers with eGFP diffusion
	24 h			48 h
	WT	atfh2-1	atfh2-2	WT	atfh2-1	atfh2-2
	1	2	2	3	2	4
	2	3	2	4	3	2
	2	2	3	2	3	3
	3	2	1	3	2	3
	2	3	3	1	3	3
	2	1	3	3	2	3
	1	2	2	2	3	1
	2	2	2	4	2	1
	1	2	2	1	3	3
	1	3	2	2	2	3
	3	3	1	2	2	4
	2	2	3	3	1	3
	1	2	1	1	4	1
	2	1	2	3	3	3
	1	2	1	2	3	2
	2	2	2	2	3	3
	1	1	1	2	3	2
	2	3	3	2	2	2
	2	2	3	1	3	2
	2	1	2	1	3	2
	2	2	1	1	2	2
	2	3	2	1	4	1
	1	3	3	3	3	3
	2	2	3	2	4	2
	1	3	3	2	3	3
	2	2	2	2	2	2
	2	1	2	1	2	3
	2	2	2	3	1	2
	2	1	1	3	3	2
	2	3	3	1	3	2
	1	1	2	1	2	2
	2	2	2	1	3	1
	1	2	3	3	3	3
	2	3	3	2	3	2
	1	2	2	1	4	2
	2	2	2	3	2	2
	2	2	1	3	2	4
	1	1	1	2	2	1
	3	2	2	2	2	3
	1	3	2	1	3	3
	1	2	2	3	4	3
	2	2	4	3	3	3
	1	2	1	3	3	2
	3	3	2	1	3	2
	1	2	2	1	3	2
	2	2	3	2	2	1
	2	1	1	2	2	1
	1	2	3	1	2	3
	2	1	4	2	3	4
	1	4	3	3	1	2
	2	2	3	3	2	2
	2	3	4	2	2	4
	2	3	2	3	2	3
	2	4	4	1	3	2
	1	2	3	2	1	2
	2	2	3	3	2	3
	2	1	2	3	2	2
	1	4	3	2	3	1
	2	4	4	1	2	2
	2	2	2	2	3	2
	1	3	2	2	2	3
	2	3	2	1	2	3
	2	1	2	2	4	3
	2	2	2	1	3	2
	2	2	2	2	1	2
	2	1	2	2	3	3
	2	1	2	1	3	2
	1	2	1	2	2	2
	2	2	3	2	2	3
	2	1	1	2	3	2
	2	1	2	2	2	3
	2	2	2	2	3	2
	2	2	2	3	2	2
	2	3	3	2	2	5
	2	2	3	3	3	2
	3	3	2	3	3	1
	2	1	2	5	3	3
	2	3	2	2	4	2
	2	2	2	2	3	2
	2	2	2	3	3	3
	2	1	2	3	1	2
	2	3	2	3	4	3
	1	2	2	1	3	2
	1	2	2	3	3	4
	2	3	1	3	3	2
	1	2	3	3	2	1
	2	2	3	3	3	2
	2	2	2	1	1	1
	1	1	1	2	2	2
	2	2	3	2	2	4
	2	2	2	3	3	2
	2	3	2	3	2	2
	3	2	3	2	3	2
	2	2	2	2	2	3
	3	2	3	2	3	4
	1	1	2	1	1	2
	1	1	2	1	3	2
	2	2	3	3	3	2
	2	3	3	3	3	4
	2	2	1	2	3	1
	2	2	1	2	3	2
	1	1	2	2	2	3
	2	2	1	3	2	4
	1	3	3	1	2	3
	2	3	2	1	3	2
	1	1	2	3	3	2
	2	3	1	2	3	4
	2	2	2		2	3
	2	3	2		2	2
	2	1	1		3	3
	2	2	2		2	1
	2	3	1		2	2
	2	3	2		3	2
	2	2	1		1	2
	3	2	2		4	3
	2	3	1		2	1
	2	1	3		3	3
	3	4	2		2	2
	3	2	2		2	2
	2	2	2		3	2
	2	2	1		3	2
	3	3	3		2	2
	2	2	1			2
	2	4	3			3
	2	2	2			3
	2	3	3			3
	3	2	2			2
	3	1	1			3
	2	2	2			2
	3	3	3			2
	3	4	2			2
	1	3	2			3
	3	2	3			3
	2	2	2			3
	3	1	2			2
	2	3	3			3
	2	2	2			2
	2	2	1			3
	1	3	3			2
	2	1	2			2
	1	3	3			4
	2	2	3			3
	2	3	1			2
	1	1	3			3
	2		2
	1		3
	2		3
	2		2
	2		2
	2		1
	1
