# Supplementary material for: Arabidopsis formin 2 regulates cell-to-cell trafficking by capping and stabilizing actin filaments at plasmodesmata
Source: eLife. 2018 Aug 16;7:e36316. doi: 10.7554/eLife.36316 (PMC6126924; doi:10.7554/eLife.36316)
Supplement: Figure 2—source data 2. [file elife-36316-fig2-data2.xlsx]

## Sheet: source data
Figure 2-Source Data 2 Quantification of eGFP diffusion plotted in Figure 2C.
		24 h			48 h
		No. of cell layers with eGFP diffusion (mean)	SE	p-value (Shapiro-Wilk test)	No. of cell layers with eGFP diffusion (mean)	SE	p-value (Shapiro-Wilk test)
	WT	1.6	0.0592	0	2.2	0.0848	0
	atfh2-1	1.8	0.0568	0	2.6	0.0805	0
	AtFH2p:AtFH2-eGFP;atfh2-1	1.6	0.0498	0	2.3	0.0714	0
	24 h	24 h			48 h
		p-value (Mann-Whitney U test comparing wild type and atfh2-1)		0.017	p-value (Mann-Whitney U test comparing wild type and atfh2-1)		0.013
		p-value (Mann-Whitney U test comparing wild type and AtFH2p:AtFH2-eGFP;atfh2-1)		0.629	p-value (Mann-Whitney U test comparing wild type and AtFH2p:AtFH2-eGFP;atfh2-1)		0.403
		p-value (Mann-Whitney U test comparing atfh2-1 and AtFH2p:AtFH2-eGFP;atfh2-1)		0.0228	p-value (Mann-Whitney U test comparing atfh2-1 and AtFH2p:AtFH2-eGFP;atfh2-1)		0.043

## Sheet: raw data
	No. of cell layers with eGFP diffusion
	24 h			48 h
	WT	atfh2-1	AtFH2p:AtFH2-eGFP;atfh2-1	WT	atfh2-1	AtFH2p:AtFH2-eGFP;atfh2-1
	1	1	1	2	3	3
	2	1	1	1	2	1
	3	2	1	3	3	2
	2	2	2	2	1	3
	1	1	2	3	3	3
	1	2	2	1	2	2
	2	2	1	3	2	1
	2	3	2	3	3	1
	1	2	1	3	4	1
	3	1	1	2	4	2
	2	2	3	3	2	2
	1	2	1	2	2	3
	1	2	1	2	3	2
	1	2	1	1	5	2
	1	3	1	2	3	2
	2	2	1	2	2	2
	2	2	1	2	2	1
	1	2	2	2	2	3
	1	2	2	3	3	3
	1	1	2	3	2	1
	2	1	1	1	2	1
	1	2	1	2	2	1
	3	2	1	4	2	3
	2	2	2	2	2	3
	2	3	2	3	2	2
	2	2	2	3	3	3
	1	1	2	2	5	3
	1	1	3	2	3	3
	2	2	3	2	2	3
	1	2	1	3	1	2
	3	3	1	3	2	2
	1	2	3	4	2	3
	2	2	1	4	3	3
	3	2	1	2	1	2
	2	3	2	3	3	1
	1	3	1	3	3	3
	2	1	2	2	2	3
	1	2	1	2	3	2
	2	2	2	1	3	3
	1	1	2	3	2	2
	1	2	2	2	2	2
	2	1	2	2	3	3
	1	3	2	3	2	3
	1	1	1	2	3	2
	1	2	1	2	3	2
	2	2	2	2	3	3
	2	2	1	1	2	2
	1	2	1	1	3	3
	3	4	3	2	3	1
	2	1	2	2	3	2
	2	2	2	3	3	3
	1	2	2	2	2	2
	1	1	1	3	3	3
	2	1	1	3	3	2
	1	3	1	3	3	3
	1	1	2	3	4	2
	2	3	2	2	2	2
	1	1	1	2	3	3
	1	2	1	4	3	2
	1	2	2	3	2	4
	2	1	1	1	4	2
	1	3	3	1	3	3
	1	2	1	2	3	3
	2	2	1	2	1	2
	2	1	2	2	4	3
	3	2	1	3	3	3
	1	2	2	2	1	4
	4	1	1	3	2	3
	1	1	1	2	3	2
	1	2	1	1	2	2
	1	2	1	2	2	4
	1	1	1	1	3	3
	1	2	1	2	2	2
	3	2	2	1	2	3
	1	2	2	2	3	2
	2	2	2	1	3	2
	2	1	1	1	1	2
	1	2	1	1	3	2
	1	2	2	2	2	3
	2	2	1	4	3	3
	1	2	2	2	2	3
	2	1	2	2	3	3
	2	2	2	2	3	3
	2	1	1	2	3	3
	2	1	1	3	2	1
	1	1	1	2	3	3
	1	1	1	2	3	3
	1	1	2	1	3	2
	1	2	2	3	2	2
	1	3	2	3	2	1
	3	1	2	3	3	2
	3	2	2	1	2	4
	1	2	1		4	3
	2	2	1		3	1
	1	1	2		2	1
	1	3	1		3	3
	2	1	2		3	1
	2	3	2		4	3
	2	1	1		2	2
	2	1	2		2	1
	1	2	1		4	3
	3	3	3		2	2
	1	1	1		2	2
	3	2	2		5	3
	2	1	2		2	3
	2	2	2			2
	2	2	2			3
	1	1	1			2
	1	3	3			2
	1	1	2			2
	2	2	2			1
	2	3	2			3
	2	1	2			2
	1	2	1			2
	1	1	2			3
	2	2	1			3
	2	2	2			1
	1	2	2			2
	1	2	1
	2	2	2
	2	2	1
	2	4	2
	2	1	2
	2	2	2
	2	1	2
	2	1	2
	2	2	1
	1	1	1
	1	1	4
	1	2	1
	4	2	2
	2	3	2
	2	1	1
	3	2	2
	3	1	3
	2	2	2
	2	3	3
	1	2	2
	1	1	1
	1	2	2
	1	2	2
	1	1	3
	1	1	2
	3	1	1
	1	1	1
	2	3	2
	2	4	2
		2	2
		2	1
		2	1
		4	2
		2	1
		3	1
		3	2
		2	2
		3	2
		1	2
		2	2
		1	2
		2	3
		2	1
		2	1
		1	2
		2	2
		2	3
		2	2
		1	2
		1	3
			2
			1
			1
