# Supplementary material for: Arabidopsis formin 2 regulates cell-to-cell trafficking by capping and stabilizing actin filaments at plasmodesmata
Source: eLife. 2018 Aug 16;7:e36316. doi: 10.7554/eLife.36316 (PMC6126924; doi:10.7554/eLife.36316)
Supplement: Figure 2—source data 3. [file elife-36316-fig2-data3.xlsx]

## Sheet: source data
Figure 2-Source Data 3 Quantification of eGFP diffusion plotted in Figure 2D.
		No. of cells in a cluster	SE	p-value (Shapiro-Wilk test)
	WT	6.8	0.523	0
	atfh2-1	9.7	0.683	0
	AtFH2p:AtFH2-eGFP;atfh2-1	6.9	0.522	0
	p-value (Mann-Whitney U test comparing wild type and atfh2-1)			0.001
	p-value (Mann-Whitney U test comparing wild type and AtFH2p:AtFH2-eGFP;atfh2-1)			0.973
	p-value (Mann-Whitney U test comparing atfh2-1 and AtFH2p:AtFH2-eGFP;atfh2-1)			0.001

## Sheet: raw data
	WT	atfh2-1	AtFH2p:AtFH2-eGFP;atfh2-1
	3	10	4
	3	3	21
	1	10	15
	2	7	3
	14	7	18
	4	1	4
	5	14	12
	15	4	1
	4	8	12
	1	6	4
	2	2	1
	16	3	6
	3	5	10
	4	12	2
	12	5	14
	4	15	15
	4	4	6
	2	16	6
	13	8	3
	2	26	1
	3	24	22
	1	10	21
	5	11	1
	1	17	14
	12	32	5
	4	3	6
	17	12	1
	2	5	15
	10	12	5
	17	26	1
	5	12	6
	13	8	6
	9	18	6
	4	7	1
	6	2	7
	5	10	10
	11	6	6
	2	1	8
	6	19	7
	3	4	6
	4	5	5
	5	1	14
	14	5	1
	2	2	16
	4	20	2
	6	12	2
	3	17	9
	5	16	1
	2	13	3
	3	7	2
	12	6	8
	3	5	16
	6	10	13
	7	14	1
	10	24	6
	3	7	1
	15	1	5
	3	6	1
	6	20	22
	3	7	6
	2	3	4
	2	11	2
	4	11	12
	15	3	2
	6	7	1
	10	9	6
	16	18	12
	7	5	2
	8	18	4
	1	6	6
	5	8	15
	5	10	3
	2	4	1
	2	2	6
	2	4	10
	18	5	1
	3	5	13
	17	4	10
	3	5	2
	13	3	7
	6	3	14
	25	25	14
	9	2	8
	16	9	1
	16	11	5
	4	18	5
	11	15	7
	6	9	4
	9	5	4
	1	7	6
	1	13	16
	8	14	6
	15	16	4
	5	14	8
	11	14	2
	6		2
	3		12
	5		6
	2		4
	16		6
	3		3
			2
			4
			3
			1
			1
			14
			6
			18
			5
