# Supplementary material for: Arabidopsis formin 2 regulates cell-to-cell trafficking by capping and stabilizing actin filaments at plasmodesmata
Source: eLife. 2018 Aug 16;7:e36316. doi: 10.7554/eLife.36316 (PMC6126924; doi:10.7554/eLife.36316)
Supplement: Figure 2—source data 4. [file elife-36316-fig2-data4.xlsx]

## Sheet: source data
Figure 2-Source Data 4 Quantification of CMV MP transporting plotted in Figure 2E.
		24 h				48 h
		No. of cell layers with CMV MP transporting (mean)	SE	p-value (Shapiro-Wilk test)	p-value (Mann-Whitney U test comparing mutant and wild type)	No. of cell layers with CMV MP transporting (mean)	SE	p-value (Shapiro-Wilk test)	p-value (Mann-Whitney U test comparing mutant and wild type)
	WT	1.7	0.0625	0		1.8	0.0606	0
	atfh2-1	1.8	0.0727	0	0.266	2.1	0.0639	0	0

## Sheet: raw data
	No. of cell layers with CMV MP
	24 h		48 h
	WT	atfh2-1	WT	atfh2-1
	2	2	2	2
	2	2	2	1
	2	2	2	2
	2	2	2	1
	2	3	2	3
	1	1	1	2
	2	1	3	1
	2	2	1	2
	2	2	2	2
	2	2	2	2
	2	1	3	3
	1	2	1	2
	1	2	2	1
	1	2	2	3
	2	2	2	2
	2	2	2	3
	2	1	3	2
	2	2	2	3
	2	1	1	2
	2	2	2	2
	1	2	3	2
	1	2	2	4
	1	2	2	2
	1	2	3	3
	1	2	1	3
	2	2	1	2
	1	3	2	3
	2	3	2	2
	2	2	2	4
	2	2	2	2
	1	2	2	2
	2	2	1	2
	2	2	1	2
	1	2	2	2
	2	2	2	1
	3	2	2	2
	2	3	1	2
	2	3	1	3
	2	2	2	3
	2	2	2	2
	2	2	1	2
	1	2	2	2
	2	4	2	2
	2	1	2	2
	2	2	2	2
	3	2	2	4
	1	1	1	1
	2	2	1	2
	3	1	2	2
	3	2	3	3
	2	2	2	3
	1	2	3	1
	2	2	2	2
	2	2	2	1
	2	3	2	2
	1	1	2	2
	1	1	2	2
	1	2	1	3
	2	2	1	3
	2	2	2	3
	2	1	2	3
	2	1	1	2
	1	2	1	2
	3	1	2	1
	3	2	2	3
	2	2	2	2
	2	2	2	2
	2	1	3	4
	1	3	2	2
	2	2	1	2
	1	2	1	3
	2	1	2	2
	1	1	2	1
	2	2	2	2
	2	2	2	1
	1	2	1	1
	1	1	1	2
	1	1	1	3
	1	1	1	2
	1	2	1	2
	1	1	1	2
	2	1	2	3
	1	3	1	1
	2	1	1	1
	2	1	1	3
	1	1	1	2
	2	1	2	2
	2	2	2	2
	3	2	2	2
	1	1	1	2
	3	2	2	2
	1	1	2	2
	2	3	2	1
	1	2	1	2
	1	2	2	2
			2	2
				1
				1
				2
				3
				2
