# Supplementary material for: Arabidopsis formin 2 regulates cell-to-cell trafficking by capping and stabilizing actin filaments at plasmodesmata
Source: eLife. 2018 Aug 16;7:e36316. doi: 10.7554/eLife.36316 (PMC6126924; doi:10.7554/eLife.36316)
Supplement: Figure 2—source data 5. [file elife-36316-fig2-data5.xlsx]

## Sheet: source data
Figure 2-Source Data 5 Quantification of Fny-CMV infection plants plotted in Figure 2H.
		WT		atfh2-1		AtFH2p:AtFH2-eGFP;atfh2-1
	Time, days	No. of symptomatic plants	Relative proportion of symptomatic plants	No. of symptomatic plants	Relative proportion of symptomatic plants	No. of symptomatic plants	Relative proportion of symptomatic plants
	2	0	0	0	0	0	0
	3	12	0.0769	15	0.3846	2	0.0625
	4	33	0.3076	33	0.8461	14	0.4375
	5	39	0.8461	39	1	26	0.8125
	6	39	1	39	1	30	0.9375
	7	39	1	39	1	32	1
