# Supplementary material for: Arabidopsis formin 2 regulates cell-to-cell trafficking by capping and stabilizing actin filaments at plasmodesmata
Source: eLife. 2018 Aug 16;7:e36316. doi: 10.7554/eLife.36316 (PMC6126924; doi:10.7554/eLife.36316)
Supplement: Figure 2—source data 6. [file elife-36316-fig2-data6.xlsx]

## Sheet: source data
Figure 2-Source Data 6 Quantification of relative CMV MP RNA accumulation plotted in Figure 2I.
		WT	atfh2-1
	Relative CMV MP RNA accumulation	1	3.259
		1	3.472
		1	4.58
	mean	1	3.77
	SE	0	0.4095
	p-value (t-test comparing mutant and wild type)	0.0025
