# Supplementary material for: Arabidopsis formin 2 regulates cell-to-cell trafficking by capping and stabilizing actin filaments at plasmodesmata
Source: eLife. 2018 Aug 16;7:e36316. doi: 10.7554/eLife.36316 (PMC6126924; doi:10.7554/eLife.36316)
Supplement: Figure 2—source data 7. [file elife-36316-fig2-data7.xlsx]

## Sheet: source data
Figure 2-Source Data 7 Quantification of leaf length plotted in Figure 2J.
	Leaf length, cm
	Mock				Fny-CMV
	WT		atfh2-1		WT		atfh2-1
Time, days	Mean	SE	Mean	SE	Mean	SE	Mean	SE
2	0.11	0.0076	0.107	0.0128	0.107	0.00487625	0.1014	0.0124282
3	0.182	0.0087	0.186	0.0239	0.163	0.0112921	0.1684	0.0171686
4	0.257	0.0128	0.271	0.0308	0.2275	0.0226192	0.246	0.0153069
5	0.353	0.0105	0.377	0.0305	0.304429	0.0233133	0.352	0.0261324
6	0.453	0.022	0.498	0.0486	0.397143	0.0297405	0.4184	0.0370899
7	0.549	0.0258	0.574	0.0424	0.482429	0.0266988	0.491	0.0445724
8	0.743	0.0235	0.738	0.0477	0.575857	0.0328881	0.5774	0.0444068
9	0.858	0.0333	0.837	0.0494	0.669571	0.033635	0.6378	0.0436296
10	0.999	0.0399	0.993	0.0435	0.789571	0.036426	0.707	0.0417229
11	1.104	0.0479	1.0787	0.0344	0.821786	0.03393	0.7294	0.0333566
12	1.238	0.0358	1.188	0.0415	0.887643	0.0358813	0.7772	0.0354773
13	1.336	0.0365	1.305	0.0316	0.998286	0.0249773	0.8006	0.0331611
14	1.378	0.0332	1.35983	0.0313	1.04786	0.028635	0.829	0.027013
