# Supplementary material for: Arabidopsis formin 2 regulates cell-to-cell trafficking by capping and stabilizing actin filaments at plasmodesmata
Source: eLife. 2018 Aug 16;7:e36316. doi: 10.7554/eLife.36316 (PMC6126924; doi:10.7554/eLife.36316)
Supplement: Figure 2—source data 8. [file elife-36316-fig2-data8.xlsx]

## Sheet: source data
Figure 2-Source Data 8 Quantification of leaf length plotted in Figure 2K.
day 12		Leaf length, cm
		Mock			Fny-CMV
		Mean	SE	p-value (Shapiro-Wilk test)	Mean	SE	p-value (Shapiro-Wilk test)
	WT	1.23	0.0201748	0.491	0.87	0.0156572	0.131
	atfh2-1	1.22	0.0295488	0.245	0.78	0.0132737	0.402
	p-value (t-test comparing mutant and wild type)	0.5785			0.0403
day 13		Leaf length, cm
		Mock			Fny-CMV
		Mean	SE	p-value (Shapiro-Wilk test)	Mean	SE	p-value (Shapiro-Wilk test)
	WT	1.33	0.0167994	0.141	1.05	0.013099	0.144
	atfh2-1	1.3	0.0392998	0.294	0.8	0.0133778	0.14
	p-value (t-test comparing mutant and wild type)	0.1223			＜0.0001
day 14		Leaf length, cm
		Mock			Fny-CMV
		Mean	SE	p-value (Shapiro-Wilk test)	Mean	SE	p-value (Shapiro-Wilk test)
	WT	1.37	0.0178396	0.46	1.06	0.0110578	0.157
	atfh2-1	1.35	0.0436242	0.41	0.83	0.0131712	0.343
	p-value (t-test comparing mutant and wild type)	0.2818			＜0.0001

## Sheet: raw data
	day 12				day 13				day 14
	Mock		Fny-CMV		Mock		Fny-CMV		Mock		Fny-CMV
	WT	atfh2-1	WT	atfh2-1	WT	atfh2-1	WT	atfh2-1	WT	atfh2-1	WT	atfh2-1
	1.051	1.209	0.769	0.729	1.38	1.38	0.858	0.797	1.378	1.439	0.897	0.813
	1.124	1.285	0.969	0.696	1.359	1.402	1.29	0.784	1.41	1.342	1.43	0.799
	1.085	1.083	0.747	0.658	1.348	1.221	0.964	0.726	1.37	1.29	1.001	0.742
	1.144	1.426	0.749	0.784	1.359	1.249	0.915	0.786	1.512	1.272	0.989	0.818
	1.275	1.254	0.859	0.685	1.455	1.308	1.055	0.773	1.315	1.338	1.042	0.788
	1.185	1.241	0.627	0.736	1.348	1.314	0.708	0.732	1.376	1.315	0.708	0.708
	1.039	1.305	0.819	0.868	1.115	1.358	1.036	0.904	1.208	1.435	1.073	0.92
	1.27	1.241	1.003	0.836	1.358	1.314	1.199	0.813	1.473	1.355	1.186	0.893
	1.351	1.086	1.088	0.816	1.38	1.249	1.41	0.904	1.378	1.272	1.55	0.919
	1.264	1.285	0.931	0.765	1.298	1.402	1.127	0.742	1.349	1.442	1.114	0.822
	1.434	1.163	0.709	0.669	1.476	1.285	0.798	0.737	1.53	1.303	0.837	0.753
	1.114	1.285	0.7	0.748	1.476	1.402	0.916	0.784	1.53	1.442	0.953	0.8
	1.257	1.204	1.202	0.818	1.312	1.308	1.368	0.845	1.402	1.368	1.39	0.898
	1.279	1.305	1.071	0.694	1.293	1.358	1.236	0.671	1.372	1.435	1.258	0.751
	1.279	1.083	0.809	0.844	1.293	1.221	0.975	0.846	1.372	1.29	1.049	0.878
	1.144	1.209	0.748	0.856	1.379	1.38	0.828	0.852	1.415	1.439	0.828	0.828
	1.141	1.305	1.029	0.756	1.159	1.358	1.35	0.844	1.251	1.435	1.49	0.859
	1.27	1.385	0.76	0.808	1.368	1.125	0.873	0.844	1.457	1.29	0.971	0.86
	1.239	1.204	0.831	0.879	1.315	1.308	1.048	0.915	1.308	1.368	1.085	0.931
	1.264	1.209	0.868	0.904	1.398	1.38	1.035	0.906	1.369	1.439	1.109	0.938
	1.339	1.083	0.88	0.915	1.325	1.221	1.047	0.917	1.108	1.29	1.121	0.949
	1.141	1.204	1.1	0.827	1.159	1.308	1.422	0.915	1.251	1.368	1.562	0.93
	1.141	1.216	0.99	0.825	1.159	1.229	1.187	0.802	1.251	1.352	1.174	0.882
	1.125	1.163	1.082	0.698	1.338	1.285	1.248	0.725	1.37	1.303	1.27	0.778
	1.451	1.241	0.688	0.796	1.38	1.314	0.768	0.792	1.408	1.355	0.768	0.768
	1.264	1.086	0.83	0.789	1.389	1.249	0.918	0.857	1.347	1.272	0.957	0.873
	1.414	1.241	0.871	0.705	1.486	1.164	1.067	0.682	1.53	1.355	1.054	0.762
	1.379	1.163	0.697	0.725	1.293	1.285	0.786	0.721	1.372	1.303	0.825	0.697
	1.261	1.209	0.615	0.687	1.298	1.38	0.696	0.714	1.349	1.339	0.696	0.767
	1.24	1.163	1.143	0.758	1.348	1.285	1.308	0.785	1.472	1.303	1.33	0.838
