# Supplementary material for: Arabidopsis formin 2 regulates cell-to-cell trafficking by capping and stabilizing actin filaments at plasmodesmata
Source: eLife. 2018 Aug 16;7:e36316. doi: 10.7554/eLife.36316 (PMC6126924; doi:10.7554/eLife.36316)
Supplement: Figure 2—figure supplement 1—source data 1. [file elife-36316-fig2-figsupp1-data1.xlsx]

## Sheet: source data
Figure 2-Figure Supplement 1-Source Data 1 Quantification of eGFP diffusion plotted in Figure 2-Figure Supplement 1B.
		24 h
		No. of cell layers with eGFP diffusion (mean)	SE	p-value (Shapiro-Wilk test)	p-value (Mann-Whitney U test comparing mutant and wild type)	p-value (Mann-Whitney U test comparing with and without Ermarker）
with ER marker	WT	2	0.0795358	0
	atfh2-1	2.3	0.0837687	0	0.004
without ER marker	WT	1.9	0.0790148	0		0.962
	atfh2-1	2.2	0.0924632	0	0.003	0.555

## Sheet: raw data
	No. of cell layers with eGFP diffusion
	with ER marker		without ER marker
	WT	atfh2-1	WT	atfh2-1
	2	3	3	3
	2	1	1	1
	1	2	1	3
	3	3	2	2
	1	1	2	3
	1	2	3	2
	2	3	1	4
	3	3	1	3
	2	3	2	4
	1	2	2	2
	2	2	3	3
	3	2	1	3
	2	2	2	3
	2	3	2	3
	1	3	1	3
	1	5	2	2
	2	1	2	5
	1	3	1	1
	2	2	1	2
	2	3	2	3
	2	3	2	2
	2	2	2	2
	1	1	2	1
	1	2	2	3
	1	2	2	1
	2	3	1	1
	2	2	1	2
	2	3	2	1
	2	2	2	2
	1	1	1	2
	3	2	2	3
	3	1	1	3
	2	2	1	3
	2	3	1	2
	2	2	2	2
	2	3	1	2
	3	1	1	1
	1	3	3	2
	2	2	2	2
	2	2	2	2
	3	2	2	2
	3	2	1	2
	1	3	3	2
	2	4	2	1
	3	2	2	3
	1	1	3	2
	2	2	3	1
	1	3	1	2
	2	2	2	1
	3	3	2	2
	2	1	2	1
	2	2	1	2
	1	3	1	3
	1	1	2	2
	2	2	3	1
	5	3	3	2
	2	3	2	2
	4	3	3	3
	2	2	2	3
	3	2	2	2
	4	2	1	5
	2	2	3	1
	2	3	3	2
	2	3	2	3
	2	5	2	2
	1	1	2	2
	2	3	1	3
	2	2	2	3
	2	3	2	1
	1	3	1	3
	2	2	3	2
	3	1	2	1
	1	2	2	2
	2	2	2	3
	2	3	2	2
	2	2	2	2
	2	3	2	1
	1	2	3	3
	1	1	3	2
	2	2	2	1
	3	1	1	2
	2	2	2	2
	3	3	3	3
	1	2	3	3
	2	3	4	3
	2	1	3	2
	1	3	1	2
	1	2		2
	2	2
	1	2
	2	2
	3	3
	3	4
	2	2
	2	1
	2	2
	2	3
		2
		2
