# Supplementary material for: Arabidopsis formin 2 regulates cell-to-cell trafficking by capping and stabilizing actin filaments at plasmodesmata
Source: eLife. 2018 Aug 16;7:e36316. doi: 10.7554/eLife.36316 (PMC6126924; doi:10.7554/eLife.36316)
Supplement: Figure 2—figure supplement 1—source data 2. [file elife-36316-fig2-figsupp1-data2.xlsx]

## Sheet: source data
Figure 2-Figure Supplement 1-Source Data 2 Quantification of eGFP diffusion plotted in Figure 2-Figure Supplement 1C.
		No. of cell layers with eGFP diffusion with ER marker (mean)	SE	p-value (Shapiro-Wilk test)
	WT	1.9	0.0672	0
	atfh1-3	2.1	0.0681	0
	atfh2-1	2.1	0.0654	0
	atfh1 atfh2	2.5	0.0775	0
	p-value (Mann-Whitney U test test comparing atfh1-3 and wild type)	0.006
	p-value (Mann-Whitney U test test comparing atfh2-1 and wild type)	0.004
	p-value (Mann-Whitney U test test comparing atfh2-1 and atfh1-3)	0.806
	p-value (Mann-Whitney U test test comparing atfh1-3and atfh1 atfh2)	0.003
	p-value (Mann-Whitney U test test comparing atfh2-1 and atfh1 atfh2)	0.005
	p-value (Mann-Whitney U test test comparing atfh1 atfh2 and wild type)	0

## Sheet: raw data
	No. of cell layers with eGFP diffusion with ER marker
	WT	atfh1-3	atfh2-1	atfh1 atfh2
	2	2	2	3
	2	2	3	3
	3	2	2	3
	3	3	2	2
	2	3	1	2
	1	3	2	2
	1	1	2	1
	2	2	3	2
	1	2	2	1
	1	2	2	2
	1	2	1	2
	1	2	3	4
	3	2	2	3
	2	2	2	3
	2	2	1	2
	2	2	3	1
	2	1	2	2
	2	2	3	3
	3	1	3	2
	2	3	2	1
	2	3	1	2
	3	2	3	2
	3	2	2	3
	2	1	2	3
	1	1	3	3
	1	1	1	2
	2	3	2	4
	1	2	3	2
	2	2	1	2
	3	2	3	1
	2	3	3	3
	3	2	3	4
	2	2	2	3
	3	2	2	2
	1	2	3	3
	3	3	2	2
	1	3	1	4
	1	2	1	4
	2	1	3	3
	2	3	2	2
	2	4	3	2
	1	2	2	1
	3	2	1	4
	1	1	2	2
	3	2	2	3
	1	1	1	3
	1	3	3	3
	1	4	2	3
	1	3	2	4
	2	2	2	3
	2	2	3	2
	3	4	1	3
	1	1	3	2
	1	1	1	3
	2	1	2	2
	2	1	3	2
	3	3	1	3
	3	3	3	2
	2	2	2	1
	1	3	2	2
	1	1	3	3
	2	3	3	3
	1	2	2	3
	2	2	2	2
	3	3	3	2
	2	3	2	2
	3	2	2	1
	2	2	1	2
	3	2	2	1
	1	2	2	2
	3	2	3	2
	1	3	2	4
	1	3	2	3
	2	3	1	3
	2	1	3	2
	2	2	2	1
	1	2	2	2
	3	2	1	3
	1	2	3	2
	3	2	2	1
	1	2	3	2
	1	2	3	2
	1	2	2	3
	1	2	1	3
	2	1	3	3
	2	2	2	2
	3	1	2	4
	1	3	3	2
	1	3	1	2
	1	2	2	1
	1	2	3	3
	1	1	1	4
	3	1	3	3
	2	1	3	2
	2	3	3	3
	2	2	2	2
	2	2	2	4
	2	2	3	4
	3	3	2	3
	2	2	1	2
	3	2	1	2
	2	2	3	1
	3	2	2	4
	2	3	3	2
	3	3	2	3
	1	2	1	3
	3	1	2	3
	1	3	2	3
	1	4	1	4
	2	2	3	3
	2	2	2	2
	2	1	2	3
	1	2	2	2
	3	1	3	3
	1	3	1	2
	3	4	3	2
	1	3	1	3
	1	2	2	2
	1	2	3	1
	1	4	1	2
	2	1	3
	2	1	2
	3	1	2
	1	1	3
	1	3	3
	1	3	2
	1	2
	1	3
	3	1
	2	3
	2	2
	2	2
	2	3
	2	3
	3	2
		2
