# Supplementary material for: Arabidopsis formin 2 regulates cell-to-cell trafficking by capping and stabilizing actin filaments at plasmodesmata
Source: eLife. 2018 Aug 16;7:e36316. doi: 10.7554/eLife.36316 (PMC6126924; doi:10.7554/eLife.36316)
Supplement: Figure 2—figure supplement 2—source data 1. [file elife-36316-fig2-figsupp2-data1.xlsx]

## Sheet: source data
Figure 2-Figure Supplement 2-Source Data 1 Quantification of cytoplasmic streaming plotted in Figure 2-Figure Supplement 2B.
	Average velocity of plastids (mm/s)	SE	p-value (Shapiro-Wilk test)	p-value (Student's t-test comparing mutant and wild type)
WT	0.565	0.0243	0.114
atfh2-1	0.5786	0.037	0.388	0.7594

## Sheet: raw data
	velocity of plastids (mm/s)
	WT	atfh2-1
	0.334741	0.603643
	0.209194	0.364187
	0.6685	0.918444
	0.6945	0.858
	0.582333	0.4553
	0.224061	0.657125
	0.674188	0.720885
	0.674389	0.466111
	0.70025	0.4847
	0.7248	0.8074
	0.398357	0.556667
	0.598333	0.37855
	0.211043	0.56
	0.391875	0.907393
	0.56625	0.211105
	0.624667	0.254525
	0.661583	0.699386
	0.645	1.14931
	0.372591	0.771625
	0.600812	0.626033
	0.54785	0.614045
	0.648937	0.209167
	0.631375	0.339821
	0.472391	0.122
	0.597333	0.319944
	0.5487	0.725417
	0.59045	0.148738
	0.744667	0.458885
	0.40464	0.728357
	0.698455	0.38666
	0.636	0.47
	0.339687	0.542667
	0.8725	0.635743
	0.949667	0.396288
	0.463313	0.950544
	0.308833	0.8901
	0.512071	1.35644
	0.912024	0.689225
	0.725429	0.752985
	0.718357	0.7753
	0.6894	0.524567
	0.554923	0.34645
	0.56625	0.5279
	0.512071	0.875293
	0.40464	0.179005
	0.597333	0.222425
	0.648937	0.689225
	0.391875	0.728357
	0.70025	0.38666
	0.304172	0.4874
