# Supplementary material for: Arabidopsis formin 2 regulates cell-to-cell trafficking by capping and stabilizing actin filaments at plasmodesmata
Source: eLife. 2018 Aug 16;7:e36316. doi: 10.7554/eLife.36316 (PMC6126924; doi:10.7554/eLife.36316)
Supplement: Figure 2—figure supplement 3—source data 1. [file elife-36316-fig2-figsupp3-data1.xlsx]

## Sheet: source data
Figure 2-Figure Supplement 3-Source Data 1 Quantification of relative expression of AtFH2 plotted in Figure 2-Figure Supplement 3A.
	WT	atfh2-1	35S:AtFH2-mCherry;WT
Relative expression of AtFH2	1	0.000621535	81.2429
	1	0.00238717	104.556
	1	0.000645524	90.697
mean	1	0.0012	92.165
SE	0	0.4681	0.0877
