# Supplementary material for: Arabidopsis formin 2 regulates cell-to-cell trafficking by capping and stabilizing actin filaments at plasmodesmata
Source: eLife. 2018 Aug 16;7:e36316. doi: 10.7554/eLife.36316 (PMC6126924; doi:10.7554/eLife.36316)
Supplement: Figure 2—figure supplement 3—source data 2. [file elife-36316-fig2-figsupp3-data2.xlsx]

## Sheet: source data
Figure 2-Figure Supplement 3-Source Data 2 Quantification of actin filament density plotted in Figure 2-Figure Supplement 3D.
	Occupancy (%)	SE	p-value (Shapiro-Wilk test)	p-value (Student's t-test comparing mutant and wild type)
WT	24.003	0.531867	0.575
atfh2-1	24.211	0.552426	0.439	0.7862

## Sheet: raw data
	Occupancy (%)
	WT	atfh2-1
	24.6874	22.2991
	22.713	21.4895
	24.6425	21.1397
	25.5708	25.6175
	23.006	25.5564
	21.4352	23.5002
	23.0741	21.5708
	22.7642	23.9969
	23.2753	25.5809
	24.4661	27.3924
	24.607	25.6042
	26.6631	27.0965
	25.8319	26.6982
	29.7527	22.3529
	24.06	29.5716
	29.3432	19.6281
	29.6564	17.4569
	27.5634	24.0589
	29.2016	23.6718
	24.5389	24.314
	21.9521	22.3755
	22.1116	24.6532
	19.7613	20.9678
	21.0238	21.5731
	21.964	20.5636
	21.2693	25.7838
	24.1711	27.3192
	24.3422	33.5208
	20.4668	18.818
	23.0535	27.885
	23.8498	21.2401
	27.1848	24.4253
	25.0791	23.1033
	28.2039	24.3136
	22.5558	27.4748
	19.9023	28.8713
	18.667	29.0711
	23.1475	25.1068
	19.7745	23.6013
	18.8935	18.6889
	17.4531	17.3864
	21.1769	31.2762
	20.7256	17.4569
	16.3981	24.0589
	20.2646	19.6281
	34.2681	34.6624
	32.0421	29.2016
	29.1579	25.5564
	28.0924	20.4668
	26.3264	22.9136
