# Supplementary material for: Arabidopsis formin 2 regulates cell-to-cell trafficking by capping and stabilizing actin filaments at plasmodesmata
Source: eLife. 2018 Aug 16;7:e36316. doi: 10.7554/eLife.36316 (PMC6126924; doi:10.7554/eLife.36316)
Supplement: Figure 2—figure supplement 3—source data 3. [file elife-36316-fig2-figsupp3-data3.xlsx]

## Sheet: source data
Figure 2-Figure Supplement 3-Source Data 3 Quantification of eGFP diffusion plotted inFigure 2-Figure Supplement 3E.
		24 h
		No. of cell layers with eGFP diffusion (mean)	SE	p-value (Shapiro-Wilk test)
	WT	2	0.074	0
	atfh2-1	2.3	0.078	0
	35S:AtFH2-mCherry;WT	2.1	0.072	0
	p-value (Mann-Whitney U test comparing wild type and atfh2-1)			0
	p-value (Mann-Whitney U test comparing wild type and 35S:AtFH2-mCherry;WT)			0.289

## Sheet: raw data
	No. of cell layers with eGFP diffusion
	WT	atfh2-1	35S:AtFH2-mCherry;WT
	2	3	3
	2	2	2
	2	1	4
	1	3	2
	2	1	2
	1	2	3
	2	2	2
	1	2	3
	3	2	2
	2	2	2
	2	3	1
	3	2	2
	3	3	2
	2	2	1
	1	2	2
	2	2	1
	3	1	2
	2	4	1
	2	2	2
	2	3	3
	3	2	2
	1	3	3
	1	4	2
	2	3	1
	2	3	2
	2	3	1
	2	2	2
	2	3	1
	2	3	3
	3	1	2
	3	3	2
	2	2	3
	3	1	3
	2	2	2
	1	1	2
	1	2	2
	2	3	3
	2	4	2
	2	2	2
	2	4	2
	1	3	2
	2	2	3
	1	3	1
	1	3	2
	1	1	3
	2	2	1
	4	3	2
	2	1	2
	2	2	1
	2	2	3
	1	2	2
	2	3	4
	1	2	2
	2	2	2
	1	3	3
	3	3	2
	2	2	3
	2	1	2
	3	3	2
	3	1	1
	2	2	2
	1	2	2
	2	2	1
	3	2	2
	2	2	1
	2	3	2
	2	2	1
	3	3	2
	1	2	3
	1	2	2
	2	2	3
	2	1	2
	2	4	1
	2	2	2
	2	3	1
	2	2	2
	3	3	1
	3	4	3
	2	3	2
	3	3	2
	2	3	3
	1	2	3
	1	3	2
	2	3	2
	2	1	2
	2	3	3
	2	2	2
	1	1	2
	2	2	2
	1	1	2
	1	2	3
	1	3	1
	2	4	2
	4	2	3
		4	1
		3	2
		2	2
		3	1
		3
		1
		2
		3
		1
		2
		2
		2
		3
		2
		2
		3
