# Supplementary material for: Arabidopsis formin 2 regulates cell-to-cell trafficking by capping and stabilizing actin filaments at plasmodesmata
Source: eLife. 2018 Aug 16;7:e36316. doi: 10.7554/eLife.36316 (PMC6126924; doi:10.7554/eLife.36316)
Supplement: Figure 2—figure supplement 4—source data 1. [file elife-36316-fig2-figsupp4-data1.xlsx]

## Sheet: source data
Figure 2-Figure Supplement 4-Source Data 1 Quantification of leaf length plotted in Figure 2-Figure Supplement 4C.
		Leaf length, cm
		Mock		Fny-CMV
	Time, days	Mean	SE	Mean	SE
	2	0.21083	0.0073709	0.2328	0.016085
	3	0.316	0.011916	0.3244	0.036031
	4	0.43333	0.019667	0.4484	0.049127
	5	0.55925	0.020823	0.533	0.049531
	6	0.66442	0.02527	0.615	0.046562
	7	0.74042	0.027102	0.666	0.069543
	8	0.90475	0.021184	0.7152	0.065586
	9	0.98142	0.034746	0.751	0.062539
	10	1.121	0.035633	0.7714	0.053763
	11	1.1845	0.038452	0.8096	0.04754
	12	1.2841	0.037202	0.8484	0.027965
	13	1.3931	0.033561	0.8862	0.023144
	14	1.4438	0.030163	0.9148	0.020735
