# Supplementary material for: Arabidopsis formin 2 regulates cell-to-cell trafficking by capping and stabilizing actin filaments at plasmodesmata
Source: eLife. 2018 Aug 16;7:e36316. doi: 10.7554/eLife.36316 (PMC6126924; doi:10.7554/eLife.36316)
Supplement: Figure 2—figure supplement 4—source data 2. [file elife-36316-fig2-figsupp4-data2.xlsx]

## Sheet: source data
Figure 2-Figure Supplement 4-Source Data 2 Quantification of leaf length plotted in Figure 2-Figure Supplement 4D.
		Leaf length, cm						p-value (t-test comparing mock and Fny-CMV)
		Mock			Fny-CMV
		Mean	SE	p-value (Shapiro-Wilk test)	Mean	SE	p-value (Shapiro-Wilk test)
	day 12	1.295	0.0218	0.408	0.845	0.0159	0.623	＜0.0001
	day 13	1.398	0.0218	0.807	0.887	0.0145	0.533	＜0.0001
	day 14	1.445	0.0208	0.896	0.914	0.014	0.388	＜0.0001

## Sheet: raw data
	Leaf length, cm
	day 12		day 13		day 14
	Mock	Fny-CMV	Mock	Fny-CMV	Mock	Fny-CMV
	1.301	0.76	1.445	0.822	1.446	0.856
	1.194	0.83	1.434	0.902	1.458	0.909
	1.191	0.933	1.224	0.962	1.299	0.983
	1.314	0.866	1.363	0.883	1.417	0.898
	1.32	0.853	1.423	0.862	1.521	0.928
	1.464	0.831	1.541	0.893	1.578	0.927
	1.235	0.901	1.413	0.973	1.418	0.98
	1.329	1.004	1.358	1.033	1.42	1.054
	1.384	0.937	1.528	0.954	1.529	0.969
	1.277	0.924	1.517	0.933	1.541	0.999
	1.274	0.689	1.307	0.751	1.382	0.785
	1.397	0.759	1.446	0.831	1.5	0.838
	1.403	0.862	1.506	0.891	1.604	0.912
	1.547	0.795	1.624	0.812	1.661	0.827
	1.318	0.782	1.496	0.791	1.501	0.857
	1.412	0.819	1.441	0.881	1.503	0.915
	1.218	0.889	1.362	0.961	1.363	0.968
	1.111	0.992	1.351	1.021	1.375	1.042
	1.108	0.925	1.141	0.942	1.216	0.957
	1.231	0.912	1.28	0.921	1.334	0.987
	1.237	0.701	1.34	0.763	1.438	0.797
	1.381	0.771	1.458	0.843	1.495	0.85
	1.152	0.874	1.33	0.903	1.335	0.924
	1.246	0.807	1.275	0.824	1.337	0.839
	1.385	0.794	1.434	0.803	1.488	0.869
	1.391	0.82	1.494	0.882	1.592	0.916
	1.535	0.89	1.612	0.962	1.649	0.969
	1.123	0.993	1.363	1.022	1.387	1.043
	1.12	0.69	1.153	0.752	1.228	0.786
	1.243	0.76	1.292	0.832	1.346	0.839
