# Supplementary material for: Arabidopsis formin 2 regulates cell-to-cell trafficking by capping and stabilizing actin filaments at plasmodesmata
Source: eLife. 2018 Aug 16;7:e36316. doi: 10.7554/eLife.36316 (PMC6126924; doi:10.7554/eLife.36316)
Supplement: Figure 2—figure supplement 4—source data 3. [file elife-36316-fig2-figsupp4-data3.xlsx]

## Sheet: source data
Figure 2-Figure Supplement 4-Source Data 3 Quantification of Fny-CMV infection plants plotted in Figure 2-Figure Supplement 4E.
		Mock		Fny-CMV
	Time, days	No. of symptomatic plants	Relative proportion of symptomatic plants	No. of symptomatic plants	Relative proportion of symptomatic plants
	2	0	0	0	0
	3	0	0	1	0.026316
	4	0	0	3	0.078947
	5	0	0	16	0.42105
	6	0	0	28	0.73684
	7	0	0	38	1
