# Supplementary material for: Arabidopsis formin 2 regulates cell-to-cell trafficking by capping and stabilizing actin filaments at plasmodesmata
Source: eLife. 2018 Aug 16;7:e36316. doi: 10.7554/eLife.36316 (PMC6126924; doi:10.7554/eLife.36316)
Supplement: Figure 2—figure supplement 4—source data 4. [file elife-36316-fig2-figsupp4-data4.xlsx]

## Sheet: source data
Figure 2-Figure Supplement 4-Source Data 4 Quantification of relative CMV MP RNA accumulationin Figure 2-Figure Supplement 4F.
		Mock							Fny-CMV
	Time, days	1	2	3	4	5	6	7	1	2	3	4	5	6	7
	Relative CMV MP RNA accumulationin	1	0.875277	0.907749	0.973241	0.976117	1.09389	1.06571	2.22402	4.08064	11.8171	165.077	954.098	1281.01	1999.7
		1	1.02227	0.950527	1.09336	0.963319	0.972253	0.994409	2.32789	3.92837	12.0402	171.673	962.361	1189.9	1920.11
		1	0.902008	1.08062	1.02753	1.05699	0.97533	1.10376	2.32997	4.28638	11.445	160.278	987.406	1286.76	1966.01
		1	0.896476	0.890128	1.04978	0.906121	0.917117	0.942951	2.14385	5.13186	11.6223	160.395	928.199	1274.41	1949.52
	Mean	1	0.92229	0.95447	1.0351	0.97416	0.9876	1.0248	2.2551	4.3334	11.729	164.29	957.78	1257.4	1958.6
	SE	0.058575	0.047765	0.066928	0.059385	0.060217	0.079596	0.058875	0.028282	0.072003	0.032569	0.03612	0.050255	0.056407	0.037862
