# Supplementary material for: Arabidopsis formin 2 regulates cell-to-cell trafficking by capping and stabilizing actin filaments at plasmodesmata
Source: eLife. 2018 Aug 16;7:e36316. doi: 10.7554/eLife.36316 (PMC6126924; doi:10.7554/eLife.36316)
Supplement: Figure 4—source data 1. [file elife-36316-fig4-data1.xlsx]

## Sheet: source data
Figure 4-Source Data 1 Quantification of eGFP diffusion plotted in Figure 4B.
		24 h			48 h
		No. of cell layers with eGFP diffusion (mean)	SE	p-value (Shapiro-Wilk test)	No. of cell layers with eGFP diffusion (mean)	SE	p-value (Shapiro-Wilk test)
	WT	1.8	0.0655623	0	2.4	0.318489	0
	atfh1-3	2	0.0616	0	2.8	0.550829	0
	atfh2-1	2.2	0.0791782	0	2.8	0.565847	0
	atfh1 atfh2	2.6	0.0929845	0	3.1	0.560247	0
	p-value (Mann-Whitney U test comparing atfh1-3 and wild type)	0.007			0
	p-value (Mann-Whitney U test comparing atfh2-1 and wild type)	0			0
	p-value (Mann-Whitney U test comparing atfh2-1 and atfh1-3)	0.083			0.888
	p-value (Mann-Whitney U test comparing atfh1-3 and atfh1 atfh2)	0			0.04
	p-value (Mann-Whitney U test comparing atfh2-1 and atfh1 atfh2)	0			0.031
	p-value (Mann-Whitney U test comparing atfh1 atfh2 and wild type)	0			0

## Sheet: raw data
	No. of cell layers with eGFP diffusion
	24 h				48 h
	WT	atfh1-3	atfh2-1	atfh1 atfh2	WT	atfh1-3	atfh2-1	atfh1 atfh2
	3	2	3	3	3	1	3	3
	3	4	2	2	2	4	3	3
	2	1	2	2	2	3	4	2
	2	2	2	2	2	3	4	3
	2	2	1	3	3	3	3	3
	2	3	3	2	3	2	3	3
	3	1	2	2	3	4	3	3
	2	2	1	2	3	2	3	2
	1	2	2	3	3	3	4	3
	2	1	3	3	3	2	3	4
	1	3	3	2	4	4	2	3
	1	2	1	1	3	3	2	4
	1	1	2	4	3	2	3	3
	1	2	1	4	2	3	2	3
	2	2	2	2	3	3	3	3
	3	3	2	2	2	3	1	3
	3	2	3	2	2	4	3	4
	2	3	2	2	2	2	3	3
	2	2	2	1	2	3	4	4
	2	2	2	2	4	1	4	2
	2	3	3	2	3	3	3	3
	3	2	1	3	3	2	4	5
	2	2	1	2	2	1	3	3
	1	1	2	4	3	4	3	4
	2	2	2	2	1	3	2	2
	2	2	2	2	1	3	2	2
	1	1	2	4	1	3	3	3
	2	2	3	1	2	2	4	4
	3	2	2	2	3	4	5	2
	1	2	3	1	2	2	3	4
	1	1	1	2	2	3	3	3
	1	2	3	3	2	2	1	1
	1	2	2	2	2	4	3	2
	2	3	2	4	3	3	3	4
	2	2	1	2	2	2	3	4
	3	1	2	4	3	3	1	3
	1	3	2	3	2	3	2	3
	2	1	2	4	2	3	2	2
	3	2	1	3	2	4	2	3
	2	2	2	2	2	2	2	4
	2	2	2	2	3	3	2	4
	2	3	3	1	2	1	2	3
	1	2	2	2	3	3	1	5
	1	1	2	2	2	2	5	2
	1	2	1	2	3	3	2	4
	2	1	2	4	2	4	3	4
	1	2	2	3	4	3	4	5
	1	2	4	2	3	3	2	3
	1	2	3	2	3	3	3	4
	1	2	3	3	2	4	2	2
	1	2	2	3	1	4	4	3
	2	3	2	3	2	2	2	3
	2	2	2	2	4	3	3	3
	1	2	2	2	4	2	3	4
	2	3	2	2	2	4	3	2
	2	2	1	3	3	3	2	2
	2	3	2	3	1	2	2	3
	2	2	4	2	2	3	2	4
	1	3	3	2	2	3	4	2
	2	3	2	2	3	2	2	4
	1	4	1	2	3	4	3	3
	2	4	3	1	2	2	3	1
	2	2	2	2	2	3	2	2
	1	2	3	2	2	3	3	4
	2	4	1	1	1	3	4	4
	2	1	3	2	2	2	2	3
	2	2	2	2	1	1	3	3
	3	2	2	4	1	4	2	2
	2	3	2	2	1	3	2	3
	1	1	3	3	2	3	4	4
	1	2	3	3	2	3	3	4
	1	2	2	1	1	2	3	3
	1	1	3	2	2	4	2	5
	2	1	3	3	2	2	3	2
	2	2	2	2	3	3	3	4
	3	1	2	5	3	2	4	4
	2	2	3	1	2	4	3	2
	1	2	2	1	3	3	4	3
	1	2	3	3	3	2	2	4
	2	2	2	4	3	3	2	4
	2	1	2	4	3	3	2	2
	2	2	2	2	2	3	3	3
	1	2	2	2	2	4	3	4
	2	2	2	4	2	2	2	5
	2	3	3	3	1	3	3	3
	1	2	1	3	2	1	2	3
	3	2	2	2	2	3	2	2
	3	1	3	4	4	2	3	4
	1	2	2	3	4	1	2	2
	1	2	1	2	2	4	1	2
	1	1	3	3	4	3	2	3
	2	2	1	2	2	3	3	5
	3	2	2	4	1	3	1	2
	2	2	3	2	2	2	3	3
	2	1	2	3	1	4	2	3
	2	2	2	2	4	2	3	1
	1	2	4	4	2	3	3	2
	1	3	3	1	1	2	2	4
	1		3	2	4	4	3	4
	4		1	3	2	3	4	3
	3		3	3	2	2	3	3
	2		5	2	3	3	3	4
	2		4	2	3	3	3	3
	1			3	2		3	4
	3			2	1		3	4
	1			2			4	3
	2			4			4
	2			5			3
	1			1			3
	1			5			3
	2			2			3
	2			5			5
	2			4			3
	2			3			2
	1			4			5
	3			4			3
	1			2			2
	1			1			3
	2			5
	1			3
	1
	1
	2
	4
	2
	1
	3
	1
