# Supplementary material for: Arabidopsis formin 2 regulates cell-to-cell trafficking by capping and stabilizing actin filaments at plasmodesmata
Source: eLife. 2018 Aug 16;7:e36316. doi: 10.7554/eLife.36316 (PMC6126924; doi:10.7554/eLife.36316)
Supplement: Figure 4—source data 2. [file elife-36316-fig4-data2.xlsx]

## Sheet: source data
Figure 4-Source Data 2 Quantification of eGFP diffusion plotted in Figure 4C.
		No. of cells in a cluster	SE	p-value (Shapiro-Wilk test)
	WT	6.5	0.3302	0
	atfh1-3	9.2	0.5508	0
	atfh2-1	9.7	0.4482	0
	atfh1 atfh2	11.7	0.5602	0.022
	p-value (Mann-Whitney U test comparing atfh1-3 and wild type)	0
	p-value (Mann-Whitney U test comparing atfh2-1 and wild type)	0
	p-value (Mann-Whitney U test comparing atfh2-1 and atfh1-3)	0.667
	p-value (Mann-Whitney U test comparing atfh1-3 and atfh1 atfh2)	0
	p-value (Mann-Whitney U test comparing atfh2-1 and atfh1 atfh2)	0.004
	p-value (Mann-Whitney U test comparing atfh1 atfh2 and wild type)	0

## Sheet: raw data
	No. of cells in a cluster
	WT	atfh1-3	atfh2-1	atfh1 atfh2
	17	7	10	10
	4	6	3	7
	3	2	10	13
	2	1	7	9
	3	4	7	10
	6	39	1	15
	4	8	14	16
	7	3	4	8
	5	9	8	13
	6	9	6	10
	6	1	2	15
	6	11	3	3
	3	12	5	7
	5	8	2	3
	10	7	5	16
	19	7	15	10
	8	8	4	21
	5	9	16	6
	2	4	8	12
	2	18	26	2
	2	8	24	2
	6	7	10	13
	4	11	11	11
	6	5	17	7
	3	4	32	6
	5	19	3	2
	7	7	12	9
	15	7	5	19
	4	2	12	23
	5	22	26	12
	4	2	12	7
	5	4	8	5
	6	2	8	3
	10	8	7	3
	7	16	2	11
	11	8	10	20
	10	8	6	20
	9	15	1	10
	3	16	19	8
	7	15	4	20
	8	13	5	28
	11	6	1	7
	20	9	5	18
	9	3	2	13
	5	13	20	7
	14	4	12	2
	4	9	17	11
	5	11	16	8
	11	4	13	11
	8	5	7	10
	11	6	6	4
	16	9	5	11
	6	6	10	7
	6	14	14	12
	8	11	24	14
	22	8	7	10
	3	9	1	7
	9	8	6	23
	10	7	20	4
	9	2	7	6
	5	8	3	9
	3	4	11	11
	6	2	11	15
	9	7	3	16
	5	7	7	21
	3	4	9	16
	5	11	11	4
	3	2	5	7
	6	9	18	9
	7	3	6	16
	7	4	8	5
	4	13	10	11
	7	1	4	13
	5	6	2	9
	4	17	4	15
	5	8	5	14
	2	5	5	10
	4	11	4	9
	6	21	5	16
	5	8	3	14
	5	7	3	12
	10	16	25	27
	6	7	2	10
	9	4	9	14
	14	5	11	22
	5	4	18	12
	6	9	15	14
	5	1	9	18
	3	6	5	20
	4	7	7	4
	6	16	13	22
	8	7	14	4
	6	8	16	16
	8	17	14	20
	7	25	14	14
	14	12	8	15
	6	11	5	22
	5	12	5	13
	6	21	18	13
	4	14	8	9
	6	20	4	9
	10	10	3	15
	4	12	9	9
	3	14	9	11
	13	13	10	7
	5	12	17	15
	6	9	8
	5	23	18
	3	19	16
	4	12	4
	5	4	12
	5	7	5
	4	9	8
	7	7	16
	3	6	16
	8	3	12
	5	16	16
	4		15
	9		20
	5		6
	9		4
	2		7
	6		14
	9		20
	5		6
	9
	2
	3
	7
	2
	5
	5
	3
	12
	2
	2
	6
	5
	4
	3
	4
	8
	5
	22
	16
	5
	3
	5
	5
	10
