# Supplementary material for: Arabidopsis formin 2 regulates cell-to-cell trafficking by capping and stabilizing actin filaments at plasmodesmata
Source: eLife. 2018 Aug 16;7:e36316. doi: 10.7554/eLife.36316 (PMC6126924; doi:10.7554/eLife.36316)
Supplement: Figure 4—source data 3. [file elife-36316-fig4-data3.xlsx]

## Sheet: source data
Figure 4-Source Data 3 Quantification of CMV MP transporting plotted in Figure 4D.
		No. of cell layers with CMV MP transporting (mean)	SE	p-value (Shapiro-Wilk test)
	WT	1.8	0.0837	0
	atfh1-3	2	0.0813	0
	atfh2-1	2	0.0683	0
	atfh1 atfh2	2.6	0.0755	0
	p-value (Mann-Whitney U test test comparing atfh1-3 and wild type)	0.055
	p-value (Mann-Whitney U test test comparing atfh2-1 and wild type)	0.062
	p-value (Mann-Whitney U test test comparing atfh2-1 and atfh1-3)	0.902
	p-value (Mann-Whitney U test test comparing atfh2-1and atfh1 atfh2)	0
	p-value (Mann-Whitney U test test comparing atfh1-3 and atfh1 atfh2)	0
	p-value (Mann-Whitney U test test comparing atfh1 atfh2 and wild type)	0

## Sheet: raw data
	No. of cell layers with CMV MP diffusion
	WT	atfh1-3	atfh2-1	atfh1 atfh2
	1	1	3	2
	2	2	2	3
	2	1	1	3
	1	2	1	3
	2	2	2	1
	1	1	1	3
	1	2	3	2
	2	2	1	2
	3	2	2	3
	4	3	1	3
	2	1	2	4
	1	3	2	2
	3	2	1	3
	2	3	3	3
	1	2	2	2
	2	2	3	2
	1	4	2	3
	2	2	2	3
	2	2	2	3
	1	2	2	1
	2	1	1	3
	2	3	2	2
	1	1	1	2
	2	2	2	3
	1	1	2	3
	1	2	1	4
	2	2	3	2
	3	1	3	3
	4	2	2	3
	2	2	1	2
	1	2	2	2
	3	3	1	3
	2	1	3	3
	1	3	1	3
	2	2	2	1
	1	3	2	3
	2	2	3	2
	2	2	2	2
	1	4	1	3
	2	2	3	3
	2	2	2	4
	1	2	3	2
	2	1	2	3
	1	3	2	3
	1	1	3	2
	2	2	2	2
	3	1	1	3
	4	2	2	3
	2	2	2	3
	1	1	2	1
	3	2	2	3
	2	2	1	2
	1	2	3	2
	2	3	3	3
	1	1	2	3
	2	3	1	4
	2	2	2	2
	1	3	1	3
	2	2	3	3
	2	2	1	2
	1	4	2	2
	2	2	2	3
	1	2	3	3
	1	2	2	3
	2	1	1	1
	3	3	3	3
	4	2	2	2
	2	1	3	2
	1	2	2	3
	3	2	2	3
	2	1	3	4
	1	2	2	2
	2	2	1	3
	1	2	2	3
	2	3	2	4
	2	1	2	2
	2	3	2	3
	1	2	1	3
	2	3	2	3
	2	3	3	1
	1	2	2	3
	2	2	2	2
	2	4	1	2
	1	2	3	3
	2	2	2	2
	1	2	3	3
	1	1	2	2
	2	1	2	3
	3	2	3	3
	4	1	2	2
	1		1
	2		2
	1		2
	3		2
	2		2
			2
			3
			2
			1
			3
			2
			1
			2
