# Supplementary material for: Arabidopsis formin 2 regulates cell-to-cell trafficking by capping and stabilizing actin filaments at plasmodesmata
Source: eLife. 2018 Aug 16;7:e36316. doi: 10.7554/eLife.36316 (PMC6126924; doi:10.7554/eLife.36316)
Supplement: Figure 4—source data 4. [file elife-36316-fig4-data4.xlsx]

## Sheet: source data
Figure 4-Source Data 4 Quantification of Fny-CMV infection plants plotted in Figure 4G.
		WT		atfh1-3		atfh2-1		atfh1 atfh2
	Time, days	No. of symptomatic plants	Relative proportion of symptomatic plants	No. of symptomatic plants	Relative proportion of symptomatic plants	No. of symptomatic plants	Relative proportion of symptomatic plants	No. of symptomatic plants	Relative proportion of symptomatic plants
	3	0	0	0	0	0	0	0	0
	4	0	0	0	0	0	0	1	0.0263
	5	0	0	6	0.1111	4	0.129	8	0.2105
	6	7	0.2121	25	0.4629	14	0.4516	25	0.6578
	7	18	0.545	40	0.7407	23	0.7419	36	0.9474
	8	27	0.8182	49	0.9074	30	0.9677	38	1
	9	31	0.9394	53	0.9815	31	1	38	1
	10	33	1	54	1	31	1	38	1
