# Supplementary material for: Arabidopsis formin 2 regulates cell-to-cell trafficking by capping and stabilizing actin filaments at plasmodesmata
Source: eLife. 2018 Aug 16;7:e36316. doi: 10.7554/eLife.36316 (PMC6126924; doi:10.7554/eLife.36316)
Supplement: Figure 4—source data 5. [file elife-36316-fig4-data5.xlsx]

## Sheet: source data
Figure 4-Source Data 5 Quantification of leaf length plotted in Figure 4H.
	Leaf length, cm
	Mock								Fny-CMV
	WT		atfh1-3		atfh2-1		atfh1 atfh2		WT		atfh1-3		atfh2-1		atfh1 atfh2
Time, days	Mean	SE	Mean	SE	Mean	SE	Mean	SE	Mean	SE	Mean	SE	Mean	SE	Mean	SE
2	0.1	0.0069936	0.1	0.014115	0.1	0.0038948	0.1	0.012741	0.1	0.0040675	0.1	0.0088233	0.1	0.0094886	0.1	0.0088233
3	0.17011	0.010628	0.16067	0.019909	0.1805	0.0093097	0.17	0.012944	0.16571	0.0071214	0.16386	0.012969	0.16614	0.0094387	0.14914	0.012969
4	0.24178	0.012294	0.22967	0.023085	0.263	0.016766	0.2532	0.015078	0.238	0.012292	0.23657	0.015274	0.24343	0.012363	0.215	0.015274
5	0.33845	0.014825	0.32817	0.037098	0.37188	0.019323	0.3486	0.020879	0.31371	0.0083279	0.33114	0.026327	0.34	0.01514	0.28486	0.026327
6	0.43856	0.020545	0.42083	0.034355	0.4855	0.025494	0.4322	0.026294	0.41429	0.013434	0.39757	0.029664	0.44914	0.021354	0.37243	0.029664
7	0.53267	0.023706	0.50733	0.044385	0.56675	0.022361	0.5182	0.041614	0.50229	0.0235	0.47086	0.032708	0.543	0.02679	0.46671	0.032708
8	0.71578	0.027266	0.69417	0.050121	0.74575	0.028253	0.7168	0.042049	0.60243	0.035808	0.568	0.031431	0.60429	0.029389	0.52143	0.031431
9	0.832	0.033996	0.783	0.051885	0.84225	0.027519	0.7858	0.052939	0.68143	0.014435	0.62857	0.033033	0.67586	0.024813	0.54957	0.033033
10	0.96756	0.037471	0.928	0.065188	1.0094	0.032183	0.9658	0.05254	0.79186	0.021572	0.69772	0.029576	0.71529	0.027035	0.598	0.029576
11	1.0804	0.042864	1.056	0.045207	1.0845	0.03041	1.0132	0.05382	0.86129	0.023967	0.72386	0.023768	0.748	0.016676	0.63743	0.023768
12	1.2136	0.035845	1.182	0.036061	1.1903	0.02928	1.1396	0.05969	0.91043	0.025793	0.77429	0.029391	0.77386	0.018682	0.66857	0.029391
13	1.2984	0.037443	1.3088	0.045995	1.3079	0.022274	1.3006	0.064591	1.0394	0.026866	0.80329	0.026834	0.82486	0.0079415	0.69629	0.026834
14	1.3464	0.033064	1.3498	0.042324	1.3563	0.024821	1.3324	0.06164	1.0821	0.025704	0.82929	0.02416	0.84071	0.0070475	0.72314	0.02416
