# Supplementary material for: Arabidopsis formin 2 regulates cell-to-cell trafficking by capping and stabilizing actin filaments at plasmodesmata
Source: eLife. 2018 Aug 16;7:e36316. doi: 10.7554/eLife.36316 (PMC6126924; doi:10.7554/eLife.36316)
Supplement: Figure 4—source data 6. [file elife-36316-fig4-data6.xlsx]

## Sheet: source data
Figure 4-Source Data 6 Quantification of leaf length plotted in Figure 4I.
day 12		Leaf length, cm
		Mock			Fny-CMV
		Mean	SE	p-value (Shapiro-Wilk test)	Mean	SE	p-value (Shapiro-Wilk test)
	WT	1.23619	0.0171583	0.873	0.905896	0.0318842	0.21
	atfh1-3	1.19867	0.0338532	0.125	0.769288	0.0217968	0.369
	atfh2-1	1.20175	0.025194	0.692	0.761681	0.0230923	0.083
	atfh1 atfh2	1.16106	0.018129	0.188	0.676795	0.0196137	0.958
	p-value (t-test comparing atfh1-3 and wild type)	0.3			0.0005
	p-value (t-test comparing atfh2-1 and wild type)	0.26			0.0004
	p-value (t-test comparing atfh2-1 and atfh1-3)	0.9409			0.8111
	p-value (t-test comparing atfh1-3 and atfh1 atfh2)	0.3271			0.0031
	p-value (t-test comparing atfh2-1 and atfh1 atfh2)	0.2075			0.0076
	p-value (t-test comparing atfh1 atfh2 and wild type)	0.3248			＜0.0001
day 13		Leaf length, cm
		Mock			Fny-CMV
		Mean	SE	p-value (Shapiro-Wilk test)	Mean	SE	p-value (Shapiro-Wilk test)
	WT	1.29989	0.017579	0.168	0.974042	0.035979	0.144
	atfh1-3	1.3055	0.0358689	0.196	0.801074	0.02514	0.766
	atfh2-1	1.31744	0.0239187	0.626	0.821707	0.0258855	0.067
	atfh1 atfh2	1.31161	0.0269939	0.583	0.705447	0.0215097	0.578
	p-value (t-test comparing atfh1-3 and wild type)	0.8822			0.0001
	p-value (t-test comparing atfh2-1 and wild type)	0.5546			0.0013
	p-value (t-test comparing atfh2-1 and atfh1-3)	0.7766			0.5746
	p-value (t-test comparing atfh1-3 and atfh1 atfh2)	0.8917			0.0076
	p-value (t-test comparing atfh2-1 and atfh1 atfh2)	0.8716			0.001
	p-value (t-test comparing atfh1 atfh2 and wild type)	0.7091			＜0.0001
day 14		Leaf length, cm
		Mock			Fny-CMV
		Mean	SE	p-value (Shapiro-Wilk test)	Mean	SE	p-value (Shapiro-Wilk test)
	WT	1.36065	0.0159735	0.577	0.9985	0.0373704	0.324
	atfh1-3	1.3465	0.0350811	0.518	0.834609	0.0245739	0.787
	atfh2-1	1.36703	0.0245148	0.38	0.841189	0.0245844	0.279
	atfh1 atfh2	1.35277	0.0259488	0.642	0.742487	0.02423	0.951
	p-value (t-test comparing atfh1-3 and wild type)	0.6971			0.0005
	p-value (t-test comparing atfh2-1 and wild type)	0.8271			0.0015
	p-value (t-test comparing atfh2-1 and atfh1-3)	0.6279			0.8521
	p-value (t-test comparing atfh1-3 and atfh1 atfh2)	0.8856			0.0096
	p-value (t-test comparing atfh2-1 and atfh1 atfh2)	0.6914			0.0055
	p-value (t-test comparing atfh1 atfh2 and wild type)	0.7901			＜0.0001

## Sheet: raw data
	Leaf length, cm
	mock												Fny-CMV
	12 d				13 d				14 d				12 d				13 d				14 d
	WT	atfh1-3	atfh2-1	atfh1 atfh2	WT	atfh1-3	atfh2-1	atfh1 atfh2	WT	atfh1-3	atfh2-1	atfh1 atfh2	WT	atfh1-3	atfh2-1	atfh1 atfh2	WT	atfh1-3	atfh2-1	atfh1 atfh2	WT	atfh1-3	atfh2-1	atfh1 atfh2
	1.115	1.312	1.015	1.15	1.315	1.349	1.119	1.445	1.351	1.438	1.179	1.47	0.873	0.909	1.138	0.71	1.087	0.599	1.391	0.433	1.055	0.664	0.779	0.788
	1.385	1.373	0.894	1.296	1.422	1.54	1.032	1.334	1.471	1.567	1.101	1.374	0.612	0.823	0.835	0.496	0.658	0.798	0.89	0.494	0.652	1.181	0.681	0.535
	1.112	1.374	1.052	1.064	1.105	1.539	1.125	1.202	1.192	1.54	1.166	1.255	1.229	0.89	0.668	0.554	1.384	0.529	0.664	0.739	1.403	0.839	1.257	0.627
	1.047	1.395	1.474	1.312	1.098	1.56	1.591	1.607	1.186	1.561	1.631	1.632	0.951	0.512	0.665	0.526	1.208	0.513	0.725	0.588	1.16	0.847	0.893	0.541
	1.287	1.333	1.083	1.216	1.276	1.37	1.221	1.354	1.35	1.459	1.29	1.394	0.793	0.583	0.782	0.703	0.878	0.541	0.771	0.579	0.857	0.712	0.79	0.755
	1.152	1.14	1.163	1.236	1.352	1.177	1.285	1.324	1.388	1.266	1.303	1.372	0.78	0.661	0.877	0.807	0.786	0.722	0.865	0.381	0.887	0.738	0.982	0.934
	1.451	1.029	1.156	1.154	1.488	1.196	1.294	1.449	1.537	1.223	1.363	1.474	0.872	0.563	0.544	0.752	0.975	1.079	0.586	0.858	1.041	0.898	0.574	0.763
	1.23	1.165	1.272	1.309	1.368	1.246	1.41	1.397	1.385	1.315	1.479	1.445	0.589	0.84	0.684	0.725	0.735	0.83	0.695	0.502	0.712	0.979	0.744	0.784
	1.149	1.202	1.305	1.227	1.142	1.367	1.358	1.265	1.229	1.368	1.435	1.305	0.933	0.5	0.793	0.724	0.973	0.497	0.812	0.872	1.03	0.982	0.883	0.757
	1.307	1.021	1.159	1.158	1.37	1.15	1.322	1.196	1.48	1.158	1.345	1.236	1.058	0.533	0.753	0.651	1.131	0.753	0.849	0.585	1.118	1.116	0.921	0.743
	1.186	1.394	1.393	1.147	1.179	1.561	1.497	1.235	1.266	1.588	1.557	1.283	1.224	0.509	0.812	0.599	1.327	0.822	0.865	0.675	1.355	0.712	0.881	0.599
	1.296	1.551	1.352	1.226	1.4	1.632	1.474	1.364	1.413	1.701	1.492	1.417	1.1	0.795	0.869	0.675	1.074	0.731	0.714	0.794	1.164	0.42	0.73	0.683
	1.301	1.186	1.282	1.167	1.31	1.267	1.453	1.255	1.376	1.336	1.512	1.303	1.009	1.015	0.719	0.671	1.097	0.871	0.627	0.765	1.105	0.784	0.663	1.094
	1.309	0.905	1.43	1.138	1.318	0.967	1.503	1.176	1.384	1.019	1.544	1.216	0.616	0.821	0.83	0.694	0.675	0.973	0.844	0.939	0.665	0.723	0.873	0.838
	1.235	1.53	1.02	1.09	1.244	1.611	1.191	1.186	1.31	1.68	1.25	1.229	0.991	0.515	0.616	0.711	1.043	0.748	0.64	0.668	1.048	0.743	0.901	0.798
	1.25	0.968	1.277	1.206	1.239	1.005	1.381	1.344	1.313	1.094	1.441	1.397	1.068	0.697	0.696	0.462	1.216	0.708	0.726	0.801	1.226	0.859	0.753	0.511
	1.272	1.358	1.204	1.223	1.281	1.439	1.308	1.518	1.347	1.508	1.368	1.543	1.196	0.78	0.716	0.559	1.184	0.843	0.706	0.806	1.179	0.909	0.782	0.582
	1.01	1.03	1.314	0.952	1.061	1.195	1.387	1.048	1.149	1.196	1.428	1.091	0.796	0.71	0.767	0.766	0.858	0.823	0.767	0.638	0.891	0.805	0.809	0.812
	1.278	1.193	1.241	1.137	1.341	1.322	1.314	1.275	1.451	1.33	1.355	1.328	0.801	0.806	0.842	0.672	0.823	0.941	0.919	0.824	0.846	0.933	0.956	0.641
	1.222	1.27	1.116	1.154	1.326	1.332	1.169	1.192	1.339	1.384	1.246	1.232	0.602	0.954	0.84	0.619	0.633	0.703	0.826	0.916	0.638	0.683	0.852	0.647
	1.156	0.926	1.378	1.292	1.294	0.988	1.431	1.587	1.311	1.04	1.508	1.612	0.728	0.684	0.707	0.377	0.74	0.943	0.647	0.573	0.71	0.762	0.765	0.423
	1.259	1.098	1.285	1.021	1.363	1.16	1.402	1.117	1.376	1.212	1.442	1.16	0.814	0.711	0.851	0.834	0.884	1.183	0.905	0.657	0.888	0.728	0.913	0.966
	1.459	1.009	1.275	1.048	1.496	1.174	1.438	1.186	1.545	1.175	1.461	1.239	0.652	0.753	0.565	0.481	0.847	0.84	0.582	0.7	0.85	0.596	0.621	0.5
	1.315	0.947	1.398	1.134	1.378	0.984	1.569	1.429	1.488	1.073	1.628	1.454	0.69	0.743	0.692	0.883	0.808	0.98	0.751	0.802	0.757	0.981	0.805	0.912
	1.193	1.291	1.086	1.225	1.331	1.353	1.249	1.413	1.348	1.405	1.272	1.461	0.827	0.942	0.722	0.585	0.877	1.04	0.727	0.776	0.921	0.819	0.711	0.625
	1.084	1.008	0.974	1.296	1.135	1.175	1.096	1.591	1.223	1.202	1.114	1.616	0.792	0.876	0.715	0.634	0.75	0.859	0.758	0.878	0.796	0.586	0.782	0.723
	1.189	1.386	1.494	0.932	1.389	1.515	1.547	1.028	1.425	1.523	1.624	1.071	0.899	0.838	0.969	0.816	0.858	0.941	1.046	0.62	0.917	0.591	1.06	0.806
	1.422	1.201	1.209	1.01	1.459	1.368	1.38	1.206	1.508	1.395	1.439	1.249	0.804	0.822	1.079	0.758	0.794	0.786	1.168	0.693	0.826	0.82	1.222	0.841
	1.324	1	1.096	1.2	1.313	1.129	1.213	1.338	1.387	1.137	1.253	1.378	1.035	1.112	0.929	0.926	1.034	1.028	0.967	0.743	1.09	1.137	0.988	1.021
	1.241	1.365	0.897	1.205	1.304	1.494	1.06	1.393	1.414	1.502	1.083	1.441	0.922	0.802	0.384	0.677	0.802	0.715	0.828	0.866	0.91	0.861	0.778	0.673
	1.222		1.212	1.068	1.36		1.329	1.206	1.377		1.369	1.259	0.629	0.706	0.377	0.709	0.667	0.684	0.695	0.691	0.685	0.59	0.79	0.82
	1.316		1.09		1.305		1.212		1.379		1.23		1.105	0.957	0.756	0.817	1.266	0.967	0.812	0.761	1.302	0.684	0.982	0.872
	1.23		1.232		1.334		1.285		1.347		1.362		0.812	0.683	0.83	0.611	0.863	1.108	0.849	0.724	0.873	0.835	0.574	0.632
	1.123		1.131		1.323		1.235		1.359		1.295		0.812	0.794	0.616	0.774	0.784	0.771	0.865	0.702	0.821	0.927	0.744	0.862
	1.12		1.168		1.113		1.241		1.2		1.282		1.115	0.681	0.696	0.852	0.834	0.789	0.714	0.58	1.146	0.888	0.883	0.938
	1.243		1.136		1.252		1.307		1.318		1.366		1.254	1.062	0.716	0.549	1.342	0.688	0.727	0.639	1.297	0.994	0.921	0.637
	1.249				1.312				1.422				1.501	0.633	0.767	0.635	1.628	0.64	0.758	0.83	1.652	0.795	0.881	0.668
													0.707	0.922	0.842	0.62	0.705	0.879	1.046	0.715	0.742	0.764		0.744
													1.099	0.964	0.84	0.781	1.131	0.948	1.168		1.2	0.823		0.862
													1.348	0.726	0.707		1.459	0.944	0.967		1.469	0.852
													1.263	0.755	0.851		1.39	0.469	0.828		1.434	1.044
													0.648	0.646	0.565		0.909	1.11			0.945	0.979
													0.95	0.681	0.692		1.133	1.12			1.055	0.755
													0.665	0.864	0.622		0.598	0.384			0.51	0.971
													0.772	0.931	0.715		1.002	0.781			1.047	1.254
													1.071	0.867	0.969		1.356	0.456			1.508	0.829
													0.75	0.481	1.179		0.793	0.73			0.762
													0.726	1.072			0.755	0.858			0.783
														0.571				0.948
														0.73				0.813
														0.724				0.883
														0.854				0.56
																		0.718
																		0.671
