# Supplementary material for: Arabidopsis formin 2 regulates cell-to-cell trafficking by capping and stabilizing actin filaments at plasmodesmata
Source: eLife. 2018 Aug 16;7:e36316. doi: 10.7554/eLife.36316 (PMC6126924; doi:10.7554/eLife.36316)
Supplement: Figure 4—figure supplement 1—source data 1. [file elife-36316-fig4-figsupp1-data1.xlsx]

## Sheet: source data
Figure 4-Figure Supplement 1-Source Data 1 Quantification of relative expression of AtFH1 plotted in Figure 4-Figure Supplement 1C.
	Relative expression of AtFH1
WT	1
atfh1-3	Undetermined
