# Supplementary material for: Arabidopsis formin 2 regulates cell-to-cell trafficking by capping and stabilizing actin filaments at plasmodesmata
Source: eLife. 2018 Aug 16;7:e36316. doi: 10.7554/eLife.36316 (PMC6126924; doi:10.7554/eLife.36316)
Supplement: Figure 4—figure supplement 1—source data 2. [file elife-36316-fig4-figsupp1-data2.xlsx]

## Sheet: source data
Figure 4-Figure Supplement 1-Source Data 2 Quantification of circularity plotted in Figure 4-Figure Supplement 1D.
		Circularity (units)
		mean	SE	p-value (t-test comparing wild type and mutant)
	WT	0.37	0.036056
	atfh1-1	0.3	0.017321	0.03874
	arfh1-3	0.29667	0.023094	0.04129
