# Supplementary material for: Arabidopsis formin 2 regulates cell-to-cell trafficking by capping and stabilizing actin filaments at plasmodesmata
Source: eLife. 2018 Aug 16;7:e36316. doi: 10.7554/eLife.36316 (PMC6126924; doi:10.7554/eLife.36316)
Supplement: Figure 4—figure supplement 1—source data 3. [file elife-36316-fig4-figsupp1-data3.xlsx]

## Sheet: source data
Figure 4-Figure Supplement 1-Source Data 3 Quantification of eGFP diffusion plotted in Figure 4-Figure Supplement 1E.
		24 h				48 h
		No. of cell layers with eGFP diffusion (mean)	SE	p-value (Shapiro-Wilk test)	p-value (Mann-Whitney U test comparing mutant and wild type)	No. of cell layers with eGFP diffusion (mean)	SE	p-value (Shapiro-Wilk test)	p-value (Mann-Whitney U test comparing mutant and wild type)
	WT	1.9	0.0840655	0		2.5	0.0960289	0
	atfh1-1	2.2	0.0865301	0	0.001	2.8	0.0901706	0	0.047
	atfh1-3	2.2	0.0874899	0	0.003	2.8	0.0804612	0	0.037

## Sheet: raw data
	No. of cell layers with eGFP diffusion
	24 h			48 h
	WT	atfh1-1	atfh1-3	WT	atfh1-1	atfh1-3
	3	4	2	3	4	4
	2	2	2	3	4	3
	2	3	3	1	2	3
	1	2	1	2	3	3
	2	3	2	1	2	3
	2	1	1	3	4	4
	2	2	2	1	3	3
	2	2	2	2	2	3
	2	3	3	3	3	2
	2	2	3	2	2	2
	3	2	2	3	2	3
	3	2	2	3	2	3
	3	1	3	2	3	2
	3	2	4	3	2	3
	2	3	2	2	3	3
	3	2	1	3	3	4
	1	2	2	1	4	3
	1	3	3	3	3	4
	1	3	2	4	3	2
	2	2	3	4	4	3
	2	2	3	3	4	2
	1	1	1	3	2	2
	2	2	2	3	3	3
	2	3	2	2	2	2
	1	2	1	2	4	4
	3	3	2	3	3	2
	1	1	2	3	2	2
	1	3	2	4	3	3
	1	1	3	4	2	2
	2	3	4	3	2	2
	1	3	1	2	2	3
	3	2	3	2	3	1
	2	2	2	3	2	3
	1	4	3	3	3	3
	2	2	2	2	3	3
	3	2	1	1	4	3
	1	2	3	2	3	3
	1	3	2	3	3	4
	2	2	3	2	4	2
	1	3	2	3	4	3
	2	2	1	3	2	2
	2	2	2	1	3	3
	3	2	1	2	2	3
	2	1	2	1	4	3
	2	3	3	3	3	2
	3	1	4	1	2	2
	2	2	2	2	3	3
	3	2	3	3	2	3
	4	3	3	2	2	3
	2	3	1	3	2	4
	1	2	1	3	3	2
	2	3	3	2	2	3
	2	2	2	3	3	4
	2	1	2	2	3	3
	1	2	2	3	4	3
	1	2	2	1	3	3
	3	2	3	3	3	3
	2	3	3	4	2	4
	1	2	1	4	3	2
	2	3	2	3	2	3
	1	3	4	3	3	2
	1	2	1	3	1	3
	1	2	2	2	4	3
	2	2	2	2	3	3
	2	2	3	3	3	2
	1	2	2	3	3	2
	2		3	4	3	3
	1		3	4	3	3
	2		2	3	4	3
	2		2	2	3	4
	1		2	2		2
	1		2	3		3
	2		3	3		4
	1		2	2
	1		1	1
	1		2	2
	2		3	3
	2		2	2
	3		2
	1		1
	1		3
	3		2
			3
