# Supplementary material for: Arabidopsis formin 2 regulates cell-to-cell trafficking by capping and stabilizing actin filaments at plasmodesmata
Source: eLife. 2018 Aug 16;7:e36316. doi: 10.7554/eLife.36316 (PMC6126924; doi:10.7554/eLife.36316)
Supplement: Figure 4—figure supplement 1—source data 5. [file elife-36316-fig4-figsupp1-data5.xlsx]

## Sheet: source data
Figure 4-Figure Supplement 1-Source Data 5 Quantification of relative expression of AtFH2 plotted in Figure 4-Figure Supplement 1G.
		WT	atfh1-3	atfh2-1	atfh1 atfh2
	Relative expression of AtFH2	1	0.953238	Undetermined	Undetermined
		1	0.917346	Undetermined	Undetermined
		1	0.99371	Undetermined	Undetermined
	mean	1	0.9548
	SE	0	0.0221
