# Supplementary material for: Arabidopsis formin 2 regulates cell-to-cell trafficking by capping and stabilizing actin filaments at plasmodesmata
Source: eLife. 2018 Aug 16;7:e36316. doi: 10.7554/eLife.36316 (PMC6126924; doi:10.7554/eLife.36316)
Supplement: Figure 4—figure supplement 2—source data 1. [file elife-36316-fig4-figsupp2-data1.xlsx]

## Sheet: source data
Figure 4-Figure Supplement 2-Source Data 1 Quantification of the size of aniline blue-stained foci in Figure 4-Figure Supplement 2B.
	Area/mm2	SE	p-value (Shapiro-Wilk test)	p-value (Mann-Whitney U test comparing mutant and wild type)
WT	0.982363	0.0350608	0
atfh1-3	0.975	0.0302199	0	0.691
atfh2-1	1.04262	0.039828	0	0.188
atfh1 atfh2	0.98821	0.038301	0	0.683

## Sheet: raw data
	Area/mm2
	WT	atfh1-3	atfh2-1	atfh1 atfh2
	1.614	0.938	1.491	0.984
	1.43	0.83	0.446	0.723
	1.153	1.353	1.245	1.015
	1.461	0.723	0.692	0.738
	1.122	0.63	0.338	1.122
	1.015	0.876	1.937	1.184
	1.261	0.415	1.184	0.369
	1.307	0.584	1.076	0.984
	0.769	0.308	1.153	0.753
	2.03	0.354	1.092	0.431
	1.261	0.569	0.461	2.291
	0.292	0.384	0.215	2.045
	1.076	0.507	0.554	1.046
	0.477	0.907	0.477	0.83
	0.707	1.63	1.584	0.661
	0.815	0.815	1.292	1.107
	1.215	0.707	0.569	0.677
	0.384	0.692	0.384	1.092
	0.584	0.846	1.891	0.569
	0.492	0.861	1.307	1.092
	0.63	0.8	2.03	0.692
	1.507	1.599	0.4	0.584
	0.446	1.368	1.215	0.554
	1.553	0.538	1.199	2.03
	0.584	0.446	0.661	0.769
	0.723	1.092	0.677	0.815
	1.261	1.122	1.015	0.907
	0.738	1.353	1.845	0.492
	0.523	0.615	1.568	0.8
	0.492	0.446	0.876	0.615
	1.43	1.03	1.276	1.23
	0.354	0.615	0.615	0.8
	0.907	1.092	0.876	1.076
	1.184	0.477	0.907	1.384
	1.092	1.799	1.015	1.23
	0.538	1.199	0.969	1.707
	1.661	2.522	0.861	0.8
	0.953	1.046	0.723	1.015
	0.723	1.368	1.86	0.277
	0.554	0.83	1.353	0.861
	0.615	2.998	0.938	0.446
	0.738	1.122	1.23	1.43
	0.661	1.784	1.399	0.8
	0.338	1.245	0.753	1.599
	0.338	1.076	0.615	0.999
	1.015	1.03	1.645	1.399
	0.369	1.23	2.107	0.507
	0.4	0.569	1.338	0.969
	0.477	3.552	0.953	0.938
	0.415	0.969	2.03	0.8
	0.507	1.322	2.476	1.353
	0.538	0.723	0.507	1.491
	1.491	1.076	0.492	0.938
	1.046	0.615	0.923	0.892
	1.092	0.769	1.107	0.846
	1.292	1.876	1.215	0.338
	0.707	1.046	1.399	0.308
	1.384	0.8	1.876	0.461
	0.523	0.953	0.384	0.538
	0.569	0.83	0.815	0.538
	0.677	0.8	0.769	0.892
	1.076	1.384	0.446	0.4
	0.707	0.83	0.923	0.492
	1.445	1.722	1.491	0.615
	1.015	1.753	1.184	0.661
	0.8	1.953	0.769	0.846
	0.554	1.061	0.846	0.769
	0.615	1.046	1.722	0.692
	0.2	1.584	0.584	1.046
	0.431	2.183	1.076	1.061
	1.845	2.399	0.431	1.092
	0.6	1.046	1.061	0.923
	0.323	1.184	1.046	1.353
	0.661	0.661	0.507	1.522
	0.861	0.384	0.523	0.999
	0.461	1.03	0.492	0.984
	0.83	1.215	0.569	1.445
	0.461	0.923	2.722	1.522
	0.646	0.753	1.645	1.922
	0.554	1.338	1.599	0.738
	0.707	0.492	0.907	1.676
	0.431	0.384	0.876	1.522
	0.354	0.323	1.169	1.107
	0.8	0.338	1.553	0.892
	0.507	0.523	0.4	0.984
	1.122	0.784	0.523	0.569
	1.507	1.399	1.63	1.184
	0.431	0.661	0.308	1.138
	1.107	0.677	1.476	0.784
	0.446	1.476	0.523	0.953
	0.661	0.523	0.354	1.307
	0.461	0.723	1.322	1.03
	0.769	0.969	0.63	1.107
	0.461	1.03	1.538	0.923
	0.569	0.507	1.522	1.169
	0.584	1.076	0.492	0.83
	0.4	0.846	0.446	1.522
	1.046	0.723	0.953	0.861
	0.969	0.784	0.692	1.384
	0.569	1.907	1.23	2.276
	1.568	0.661	0.784	1.814
	1.322	0.584	0.6	1.153
	1.015	0.338	0.677	0.907
	1.23	0.6	0.384	0.861
	1.122	0.738	0.461	1.353
	2.199	1.292	1.122	0.923
	0.846	0.892	0.507	1.107
	1.276	1.03	0.677	0.569
	1.491	1.538	1.199	0.569
	1.338	0.338	1.338	0.769
	1.015	0.431	1.03	1.999
	0.861	0.615	1.322	1.522
	0.953	0.308	0.861	0.846
	0.861	0.738	0.584	1.046
	1.122	2.276	0.308	0.8
	0.615	0.769	0.753	0.707
	0.646	0.477	0.784	1.03
	1.399	0.892	0.723	1.03
	0.999	0.523	0.615	0.507
	0.923	0.892	0.569	0.384
	0.707	0.723	1.445	1.122
	0.738	1.522	0.999	1.445
	0.692	1.138	0.892	1.768
	0.507	1.568	1.169	0.969
	0.923	0.784	1.122	1.307
	0.369	0.938	1.599	1.553
	0.677	1.338	0.477	1.107
	0.477	1.03	0.538	1.23
	0.461	1.03	0.492	1.307
	0.6	0.846	0.384	1.507
	1.092	0.677	1.461	1.169
	2.46	0.861	0.63	1.215
	0.861	1.03	0.83	1.399
	0.584	1.061	0.769	0.8
	1.061	0.446	1.122	1.03
	1.614	1.092	0.692	1.245
	1.384	2.66	1.338	1.169
	2.168	0.492	1.153	1.661
	1.86	0.953	0.477	1.307
	0.861	0.953	0.477	0.969
	0.6	1.953	0.892	0.969
	0.861	3.813	0.63	0.861
	2.122	1.122	0.938	0.815
	1.676	1.215	0.569	0.892
	0.784	0.784	0.861	1.03
	1.43	1.199	1.245	1.953
	1.015	1.261	1.292	0.723
	0.523	0.584	1.245	1.015
	1.015	0.6	1.184	1.353
	0.538	1.184	1.645	0.953
	1.584	1.491	0.769	0.723
	1.507	0.8	1.184	0.461
	0.969	0.8	0.692	0.907
	2.23	1.03	1.722	0.861
	1.522	0.554	0.461	1.092
	1.276	0.338		0.923
	0.953	0.892		0.83
	0.63	0.615		0.646
	3.275	0.569		1.215
	1.691	0.692		0.876
	1.23	0.308		0.815
	1.046	0.999		1.584
	0.692	0.369		0.861
	0.4	1.261		0.661
	0.63	0.554		0.923
	2.276	1.215		2.245
	0.784	1.368		1.645
	1.614	0.707		1.538
	1.507	1.261		0.723
	1.984	0.569		0.83
	1.384	0.815		1.876
	1.322	0.876		2.107
	0.969	0.369		1.415
	0.969	0.6		1.538
	0.815	0.63		1.368
	2.845	0.231		0.569
	0.876	0.861		1.046
	2.168	0.661		0.784
	1.415	1.999		1.092
	0.615	1.399		1.538
	1.984	1.814		0.846
	2.66	1.63		0.584
	1.799	1.999		1.461
	1.384	0.4		0.83
	1.63	0.354		0.6
	1.322	0.538
	0.692	0.384
	0.646	0.615
	0.677	0.354
	1.215	0.769
	1.153	0.938
	1.384	0.984
	0.707	0.369
	0.646	0.354
	0.999	0.323
	1.399
	0.969
	0.784
	0.83
	0.507
	0.923
	0.523
	0.492
	1.122
	0.723
	0.892
	0.584
	0.569
	1.076
	0.615
	1.046
	0.907
	0.492
	0.953
	0.769
