# Supplementary material for: Arabidopsis formin 2 regulates cell-to-cell trafficking by capping and stabilizing actin filaments at plasmodesmata
Source: eLife. 2018 Aug 16;7:e36316. doi: 10.7554/eLife.36316 (PMC6126924; doi:10.7554/eLife.36316)
Supplement: Figure 4—figure supplement 2—source data 2. [file elife-36316-fig4-figsupp2-data2.xlsx]

## Sheet: source data
Figure 4-Figure Supplement 2-Source Data 2 Quantification of the gray values of aniline blue-stained foci in Figure 4-Figure Supplement 2C.
	gray values	SE	p-value (Shapiro-Wilk test)	p-value (Mann-Whitney U test comparing mutant and wild type)
WT	390.963	7.31273	0
atfh1-3	396.24	8.15157	0	0.924
atfh2-1	392.488	8.90558	0	0.92
atfh1 atfh2	394.738	11.5661	0	0.492

## Sheet: raw data
	gray values
	WT	atfh1-3	atfh2-1	atfh1 atfh2
	267.59	218.344	632.297	502.567
	246.613	223.537	421.298	252.793
	253.827	320.295	493.485	526.247
	234.905	304.255	475.729	251.756
	323.918	216.415	509.452	216.818
	294.97	308.018	425.026	394.556
	363.463	295.593	338.458	244.13
	314.671	316.763	489.703	367.929
	289.52	307.1	389.878	309.093
	300.705	354.652	446.429	304.056
	386.11	357.108	724.161	632.4
	373.053	580.24	330	492.214
	626.7	267.333	552.074	448.306
	374.613	241.373	374.296	432.452
	418.935	322.858	393.442	985.922
	388.868	384.283	427.111	790.024
	373.215	336.978	371.455	670.081
	340.48	388.711	382.394	692.68
	368.658	424.891	385.568	338.862
	391.156	297.268	387.972	763.412
	432.39	415.885	345.333	583.492
	283.633	468.375	319.947	374.077
	394.586	421.989	330.583	468.304
	314.911	372.114	652.712	642.551
	305.053	312.517	474.9	524.767
	307	460.225	576.189	534.818
	323.976	334.932	438.78	588.03
	335.562	367.239	493.688	582.658
	350.324	274.5	374.865	812.206
	321.844	363.276	422.975	472.474
	350.28	286.373	621.375	305.602
	327.522	266.825	536.058	447.85
	654.373	275.155	511	344.351
	380.182	309.484	419.456	368.898
	408.338	347.402	336.212	317.318
	312.314	331.333	617.955	412.508
	346.259	239.872	450.212	302.464
	334.016	445.838	630.47	311.617
	327.362	311.73	394	340.413
	362.917	256.241	571.429	290.114
	392.95	529.836	345.138	316.344
	435.667	582.863	400.925	304.325
	377.605	673.853	388.077	396.736
	327.455	365.63	514.635	276.755
	397.273	399.186	389.846	237.2
	637.636	595.075	552.286	335.71
	397.458	497.238	314.758	286.599
	440.308	453.541	500.063	394.851
	473.161	365.29	405.131	247.742
	418.259	615.905	344.442	338.144
	457.182	540.093	378.943	588.106
	326.257	471.574	370.113	337.212
	307.412	584.986	282.885	248.406
	447.662	350.775	321.931	310.15
	425.282	643.22	248.945	319.083
	406.988	864.557	334.909	541.127
	382.826	460.75	275.4	349.571
	326.378	503.75	258.4	312.672
	432.588	359.742	302.229	249.32
	348.946	446.704	326.4	321.264
	375.523	348.904	303.707	278.06
	518.271	456.822	264.115	226.966
	377.196	523.111	342.25	325.333
	743.543	500.58	345.8	408.113
	406.364	276.526	304.744	278.584
	454.096	485.811	243.582	243.74
	346.694	336.623	226.74	309.036
	331.125	484.147	240.489	404.446
	337.462	441.078	235.882	325.395
	346.714	350.845	246.667	331.114
	731.767	300.013	219.704	352.286
	522.077	261.471	271.983	445.87
	660.19	286.701	384.148	411.912
	370.907	373.326	418.626	371.879
	484.714	292.52	270.262	381.765
	416.733	310.776	291.734	271.906
	432.148	280.215	240.66	386.405
	357.8	287.667	271.636	365.458
	512.095	391.857	280.896	257.29
	623.75	372.276	346.812	312.76
	294.609	281.312	341.11	560.915
	346.429	232.64	449.747	258.825
	292.565	260.095	212.611	315.145
	392.654	309.409	239.603	292.248
	318.727	310.941	241.359	293.115
	304.247	259.725	600.811	422.794
	352.622	402.176	476.506	730.491
	565.25	395.326	414.554	336.35
	289.375	255.614	320	960.458
	458.448	412.729	400.677	418.941
	542.488	316.882	570.918	388.739
	420.833	321.745	442.09	372.163
	386.66	417.19	468.764	286.78
	357.7	379	408	655.12
	533.297	284.606	425.526	385.202
	537.658	250.686	430.741	297.562
	333.731	382.2	347.475	305.31
	405.971	301.553	380.911	364.419
	413.651	324.804	276.022	304.289
	407.054	330.177	393.365	417.363
	321.627	343	479.314	245.373
	352.233	272.5	471.507	292.128
	325.152	254.909	361.136	269.5
	434.925	320	466.321	262.32
	385.205	388.188	567.182	271.2
	451.741	566.571	351.8	371.082
	452.473	304.81	296.764	281.848
	309.892	296.642	324.324	268.75
	257.546	709.13	329.27	410.282
	335.586	256.818	382.46	299.23
	443.091	288.143	384.1	335.687
	480.339	409.775	620.566	490.209
	428.21	307.4	381.909	474.054
	330.696	334.167	597.176	404.579
	393.945	260.284	443	295.8
	409.625	380.5	457.717	388.102
	334.357	432.129	390.672	440.118
	340.593	274.155	295.731	427.298
	310.215	300.118	293.879	561.1
	321.6	434.103	342.16	319.351
	519.196	345.894	254.384	395.968
	316.021	464.96	260.213	394.292
	369.356	491	303.261	267.69
	339.394	351.941	294.254	380.776
	567.2	297.941	302.024	362.603
	392.833	373.426	272.218	471.442
	644.341	421.138	339.625	324.581
	326.194	479.567	317.075	265.086
	431.7	594.209	226.024	387.75
	453.308	310.2	326.847	308.08
	304.676	320.568	345.75	739.821
	347.369	274.214	699.215	564.22
	320.732	532.791	425.549	422.741
	276.026	444.594	489.865	307.88
	358.957	354	629.687	554.986
	303.81	280.169	477.765	494.844
	323.567	523.78	383.092	568.425
	366.681	251.438	283.806	590.013
	569.711	231.468	347.294	360.161
	498.286	260.29	259.317	392.226
	324.795	363.551	379.778	336.207
	241.75	451.577	296.429	315.415
	276.37	270.452	339.208	307.246
	323.046	347.177	320.517	269.216
	318.059	340.392	319.284	289.821
	283.624	349.487	512.228	324.531
	282.545	637.085	400.149	348.726
	249	288	619.167	344.988
	284.47	343	388.955	284.558
	249.457	506.091	358.274	751.766
	383.233	390.732	296.085	287.1
	462.224	333.077	254.7	324.883
	324.857	340.481	286.763	244.133
	275.807	262.776	299	396.902
	555.818	364.139	299.099	290.7
	496.277	400.909	411.683
	357.129	391.155	332.222
	323.098	432.35	308.143
	357.235	412	331.785
	364.273	432.933	298.93
	343.925	443.9	346.623
	402.029	457.738	306.728
	646.822	505.375	260.696
	484.577	319.293	300.628
	357.805	420.139	284.667
	325.041	525.759	713.096
	343.824	432.663	444.925
	293.267	320.261	542.96
	403.122	408.244	328.617
	508.946	407.324	596.87
	500.611	385.774	470.951
	317.047	563.333	343.263
	262.46	423.333	355.217
	243.778	324.667	545.67
	224.453	389.585	488.775
	250.011	395.133	374.703
	275.842	572.982	509.206
	439.887	417.419	552.804
	420.587	333.362	528.38
	372.6	392.648	470.93
	315.822	321.856	394.309
	298.075	376.585	422.237
	538.368	500.138	464.411
	475.589	502.385	317.481
	784.311	536.435	404.513
	824.116	588.314
	373.067	526.84
	286.429	413.075
	506.636	590.913
	417.152	847.8
	279.24	985.033
	276.033	798.578
	341	419.375
	354.619	576
	291.092	594.476
	325.088	652.8
	282.794	564.029
	379.255	405.783
	433.333
	431.424
	593.883
	401.941
	479.281
	558.466
	731.638
	543.276
	392.132
	540.757
	309.357
	386.425
	346
	370.746
	313.75
	372.371
	338.12
