# Supplementary material for: Arabidopsis formin 2 regulates cell-to-cell trafficking by capping and stabilizing actin filaments at plasmodesmata
Source: eLife. 2018 Aug 16;7:e36316. doi: 10.7554/eLife.36316 (PMC6126924; doi:10.7554/eLife.36316)
Supplement: Figure 5—source data 1. [file elife-36316-fig5-data1.xlsx]

## Sheet: source data
Figure 5-Source Data 1 Quantification of Number of actin filaments plotted in Figure 5E.
		Number of actin filaments/3500 square micrometers
		mean	SE	p-value (Shapiro-Wilk test)
	actin alone	44.9	8.3248	0.298
	400 nM AtFH2	48.4	3.492	0.202
	100 nM AtFH1	969.8	348.44	0.53
	p-value (t-test comparing actin alone and AtFH2)	0.9857
	p-value (t-test comparing actin alone and AtFH1)	0.007828
	p-value (t-test comparing actin AtFH2 and AtFH1)	0.008622

## Sheet: raw data
	Number of actin filaments/3500 square micrometers
	actin alone	400 nM AtFH2	100 nM AtFH1
	46.666	51.334	1640
	48	52.666	800
	40	41.114	469.34
	43.334
