# Supplementary material for: Arabidopsis formin 2 regulates cell-to-cell trafficking by capping and stabilizing actin filaments at plasmodesmata
Source: eLife. 2018 Aug 16;7:e36316. doi: 10.7554/eLife.36316 (PMC6126924; doi:10.7554/eLife.36316)
Supplement: Figure 6—source data 1. [file elife-36316-fig6-data1.xlsx]

## Sheet: source data
Figure 6-Source Data 1 Quantification of of the dissociation constant (Kd) of AtFH2 plotted in Figure 6B.
		Initial rate of elongation, a.u.
	[AtFH2], nM	AtFH2-DN	AtFH2-FH1FH2	AtFH2-FH2
	0	20	20	20
	100		12.784
	106	7.9464
	213	6.7826		12.719
	300		7.2436	8.011
	320	2.1571
	500		4.0807	8.111
	700		3.4671	7.64
	800
	853	1.4821
	1000		2.6659	4.3015
	1066	1.131
	1500			2.4591
