# Supplementary material for: Arabidopsis formin 2 regulates cell-to-cell trafficking by capping and stabilizing actin filaments at plasmodesmata
Source: eLife. 2018 Aug 16;7:e36316. doi: 10.7554/eLife.36316 (PMC6126924; doi:10.7554/eLife.36316)
Supplement: Figure 6—source data 2. [file elife-36316-fig6-data2.xlsx]

## Sheet: source data
Figure 6-Source Data 2 Quantification of the length of actin filaments plotted in Figure 6D.
		Length of actin filaments (mm)				p-value (t-test comparing actin alone and AtFH2-DN)
		actin alone		AtFH2-DN
		mean	SE	mean	SE
	0 min	1.5475	0.1301	1.3512	0.1371	0.06404
	30 min	5.8382	0.8344	1.7862	0.1336	＜0.0001
	60 min	7.3408	0.5853	2.6012	0.2304	＜0.0001

## Sheet: raw data
	Length of actin filaments (mm)
	actin alone			AtFH2-DN
	0 min	30 min	60 min	0 min	30 min	60 min
	1.99	1.07	1.93	1.54	4.03	2.67
	1.41	6.6	0.62	3.97	3.27	6.8
	2.73	0.68	6.43	0.67	2.06	2.29
	0.98	6.26	7.78	0.85	3.48	4.31
	1.43	1.87	4.65	3.31	0.72	2.67
	2.5	0.83	4.78	3.48	2.39	6.07
	1.43	6.43	2.14	0.8	1.84	3.95
	0.48	24.32	4.71	1.16	3.27	3.02
	0.68	9.48	13.46	1.17	0.44	1.67
	1.87	1.66	7.85	1.75	1.51	1.48
	1.59	2.58	19.94	2.07	0.58	5.52
	1.75	6.73	16.35	1.78	0.32	1.29
	1.01	1.53	4.89	1.31	0.91	0.97
	0.81	0.76	11.35	0.93	2.16	1.25
	0.77	1.6	0.76	0.85	1.67	1.81
	1.19	1.49	1.22	0.87	1.96	1.16
	1.64	1.9	11.87	2.24	4.36	2.86
	0.65	2.47	5.39	2.11	0.53	2.44
	2.32	5.59	21.29	1.19	0.53	0.83
	1.28	1.07	24.08	0.87	0.43	2.03
	1.93	1.81	3.98	2.06	2.84	2.4
	1.01	1.07	8.55	0.69	0.98	1.01
	0.39	1.19	1.59	3.14	2.19	2.64
	1.97	3.18	4.59	0.8	0.64	2.2
	1.19	2.03	5.7	3.16	0.96	2.74
	0.86	4.84	0.96	1.06	2.28	8.26
	1.91	2.82	6.67	1.01	1.3	11.91
	0.86	0.76	2.53	0.88	0.96	6.11
	3.69	1.3	2.92	1.46	2.18	1.91
	0.48	0.96	6.76	0.96	0.72	4.77
	1.49	1.39	14.56	1.41	0.92	2.04
	1.63	4.33	2.2	0.68	3.97	1.34
	9.05	8.48	20.07	1.01	2.8	1.83
	1.5	15.65	2.78	1.39	0.92	1.06
	0.81	18.11	5.03	0.68	0.98	1.01
	3.3	2.82	1.59	0.53	0.68	6.14
	1.05	0.97	13.52	1.82	0.75	2.2
	0.54	3.01	1.01	1.37	0.44	3.8
	0.54	3.44	1.1	0.96	0.62	0.78
	0.58	4	1.19	0.81	1.14	6.04
	0.45	14.7	1.01	0.96	0.6	5.67
	1.93	2.4	2.04	0.86	1.79	1.06
	0.54	6.17	14.24	0.48	1.99	6.19
	1.22	3.99	1.39	2.35	1.35	1.07
	0.58	1.87	14.53	0.77	1.96	1.19
	1.39	5.45	10.75	0.86	2.37	0.88
	2.87	4.35	14.62	0.91	4.23	5.35
	0.91	1.82	2.24	0.72	1.56	4.86
	1.72	10.89	9.43	0.44	1.3	3.33
	1.59	4.81	9.89	3.52	2.31	6.33
	1.15	2.16	6.47	1.45	0.86	4.58
	1.39	6.84	9.62	1.77	4.73	1.39
	0.62	1.5	7.39	1.56	1.39	2.04
	4.34	7.52	13.76	1.52	1.16	3.94
	1.29	27.58	15.55	0.24	4.01	10.22
	0.54	1.84	9.76	0.62	7.3	2.15
	0.78	11.98	14.6	1.43	3.87	5.18
	0.96	5.69	0.77	0.78	0.6	2.96
	0.58	11.23	27.12	0.44	7.9	1.53
	0.77	18.7	5.02	0.54	0.53	2.1
	5.61	4.66	19.04	0.92	1.58	3.14
	1.07	1.25	9.25	1.18	1.25	1.3
	3.57	2.73	1.07	2.47	0.48	0.68
	2.11	3.14	1.56	1.97	1.18	0.96
	0.75	3.31	2.01	0.62	2.96	0.64
	0.76	16.17	2.25	3.15	1.52	0.43
	2.42	1.05	19.75	1.93	1.15	1.72
	0.68	16.02	5.9	0.54	0.24	1.05
	0.39	18.38	6.87	0.24	2.47	1.05
	3.12	4.94	7.68	1.25	1.19	1.39
	0.58	4.85	1.75	0.44	0.77	0.98
	0.77	1.62	4.77	2.91	1.29	1.25
	0.76	1.93	4.94	0.75	1.92	0.72
	4.55	18.91	2.67	2.06	1.97	3.97
	0.15	2.77	4.44	2.26	2.99	0.72
	1.87	10.39	12.99	0.92	1.3	3.48
	0.3	18.49	16.1	1.07	0.53	0.92
	0.92	10.2	2.62	0.76	0.3	1.76
	3.59	1.84	10.79	0.53	1.29	7.57
	1.16	8.14	1.28	1.43	0.39	8.08
	0.92	3.63	5.17	1.93	2.94	2
	1.39	2.58	14.36	0.88	0.65	1.07
	3.45	3.02	20.61	0.58	0.75	1.35
	0.65	0.68	2.36	0.72	1.82	3.11
	0.76	5.03	3.79	1.59	2.28	2.62
	1.07	3.38	1.5	2.06	0.86	1.77
	1.96	12.1	6.14	0.64	0.43	0.98
	4.37	2.47	8.01	0.77	1.75	0.91
	0.72	0.83	2.31	4.06	3.78	1.09
	0.81	2.39	4.34	0.62	0.21	2.54
	1.07	3.53	12.8	4.84	1.8	1.21
	2.54	37.75	8.63	0.24	0.76	1.07
	2.48	6.38	3.58	0.92	1.93	7.74
	1.29	13.73	10.37	1.29	3.1	1.12
	1.29	10.99	13.23	1.67	0.53	3.01
	0.62	6.04	1.45	0.65	2.87	0.97
	0.83	7.82	3.24	0.64	0.34	1.83
	0.92	3.41	3.34	1.52	0.43	0.97
	1.72	3.04	2.16	0.92	0.39	0.68
