# Supplementary material for: Arabidopsis formin 2 regulates cell-to-cell trafficking by capping and stabilizing actin filaments at plasmodesmata
Source: eLife. 2018 Aug 16;7:e36316. doi: 10.7554/eLife.36316 (PMC6126924; doi:10.7554/eLife.36316)
Supplement: Figure 6—source data 3. [file elife-36316-fig6-data3.xlsx]

## Sheet: source data
Figure 6F-Source Data 3 Quantification of the elongation rates of actin filaments plotted in Figure 6F.
	Time, s	actin alone					400 nM AtFH2-DN					800 nM AtFH2-DN
	0	0	0	0	0	0	0	0	0	0	0	0	0	0	0	0
	28.125	0.095424	1.6643e-09	0.14312	0.14315	0.19085	0.047729	0.047729	0.095424	-7.7402e-09	0.095424	3.3127e-09	0.095457	0.095424	0.047729	4.4275e-09
	56.25	0.19085	0.14312	0.28627	0.28627	0.334	0.095457	0.095424	0.14315	0.047695	0.14315	0.047729	0.14315	0.19088	0.047729	0.047695
	84.375	0.3817	0.334	0.3817	0.47715	0.47715	0.14315	0.19085	0.19085	0.047695	0.19085	0.047729	0.14315	0.19088	0.095424	0.047695
	112.5	0.57258	0.47712	0.52485	0.668	0.668	0.19088	0.2863	0.19085	0.14315	0.334	0.14315	0.14315	0.23858	0.14315	0.047695
	140.63	0.76342	0.57254	0.7157	0.90658	0.81115	0.23858	0.334	0.23858	0.19085	0.47715	0.19088	0.14315	0.19088	0.14315	0.047695
	168.75	0.90658	0.62027	0.90658	1.002	0.95427	0.334	0.38173	0.23858	0.28627	0.52485	0.23858	0.23858	0.23858	0.23858	0.095424
	196.88	1.0497	0.95427	1.002	1.2406	1.0974	0.38173	0.47715	0.2863	0.42942	0.57258	0.23858	0.334	0.334	0.2863	0.19085
	225	1.0974	1.0974	1.1928	1.3837	1.2883	0.42946	0.57258	0.334	0.52485	0.6203	0.2863	0.334	0.334	0.334	0.23858
	253.12	1.1928	1.2883	1.336	1.5746	1.4792	0.52488	0.6203	0.38173	0.57258	0.668	0.2863	0.2863	0.38173	0.38173	0.334
	281.25	1.4314	1.4791	1.4314	1.7177	1.67	0.6203	0.668	0.42942	0.62027	0.668	0.2863	0.334	0.42942	0.47715	0.3817
	309.37	1.7177	1.5268	1.5268	1.8132	1.8132	0.71573	0.76342	0.47715	0.668	0.71573	0.334	0.2863	0.42942	0.47715	0.3817
	337.5	1.8608	1.7177	1.67	1.9563	2.004	0.85888	0.85885	0.52485	0.76342	0.81115	0.334	0.334	0.47715	0.52485	0.42942
	365.62	1.9563	1.9085	1.8608	2.1472	2.1948	0.90658	0.9543	0.57258	0.81115	0.90658	0.38173	0.42946	0.52488	0.57258	0.42942
	393.75	2.0517	2.0517	2.004	2.2903	2.3857	0.9543	1.0497	0.668	0.85885	0.9543	0.38173	0.42946	0.52488	0.6203	0.42942
	421.87	2.0517	2.2425	2.1948	2.4334	2.5766	1.0497	1.1452	0.71573	0.95427	1.002	0.42946	0.47715	0.52488	0.668	0.47712
	450	2.2903	2.3857	2.4334	2.6243	2.7674	1.1452	1.1928	0.76342	1.0497	1.0497	0.47715	0.52488	0.52488	0.71573	0.57258
	478.12	2.4812	2.5288	2.5766	2.8152	2.9106	1.1929	1.336	0.76342	1.0974	1.0974	0.52488	0.57258	0.57258	0.71573	0.62027
	506.25	2.672	2.6243	2.7674	2.9583	3.006	1.2406	1.336	0.76342	1.0974	1.1452	0.57258	0.6203	0.57258	0.81115	0.668
	534.37	2.8628	2.7197	2.9106	3.1492	3.1014	1.2883	1.4314	0.81115	1.0974	1.1928	0.57258	0.6203	0.57258	0.85885	0.7157
	562.5	3.006	2.8628	3.1014	3.2923	3.2446	1.2883	1.5268	0.90658	1.0974	1.1928	0.6203	0.57258	0.57258	0.90658	0.76342
	590.62	3.1492	3.1014	3.1968	3.4832	3.5308	1.2883	1.67	0.9543	1.0974	1.1928	0.6203	0.57258	0.57258	0.81115	0.76342
	618.75	3.2923	3.2445	3.4354	3.6263	3.6263	1.2883	1.7177	0.9543	1.1452	1.1452	0.71573	0.668	0.57258	0.90658	0.76342
	646.87	3.4354	3.4354	3.6263	3.8648	3.8172	1.2883	1.8132	1.002	1.2406	1.1452	0.71573	0.76346	0.6203	0.9543	0.7157
	675	3.5786	3.5785	3.7694	4.008	3.9603	1.2406	1.9086	1.0497	1.336	1.336	0.71573	0.81115	0.668	0.9543	0.7157
	703.12	3.674	3.7694	3.7694	4.1988	4.0557	1.2406	1.9563	1.0974	1.4314	1.3837	0.6203	0.85888	0.71573	0.9543	0.7157
	731.25	3.8172	3.9125	4.0557	4.3897	4.2466	1.5269	2.0517	1.1928	1.5268	1.4792	0.57258	0.90658	0.76342	1.002	0.76342
	759.37	3.9603	4.1034	4.2466	4.5806	4.4852	1.6223	2.0994	1.336	1.5746	1.6223	0.76346	0.9543	0.76342	1.002	0.90658
	787.5	4.1034	4.2943	4.4374	4.7237	4.676	1.6223	2.2426	1.4314	1.6223	1.7177	0.9543	0.9543	0.81115	1.002	1.002
	815.62	4.2466	4.4851	4.676	4.9146	4.8192	1.7177	2.2903	1.4792	1.67	1.8132	1.0497	1.002	0.85888	1.0497	1.0497
	843.75	4.3897	4.676	4.8191	5.0577	5.01	1.8132	2.3857	1.6223	1.8132	1.8608	1.0975	1.0497	0.90658	1.0974	1.0974
	871.87	4.5806	4.8668	5.01	5.2486	5.2008	1.8609	2.5288	1.67	1.9086	1.9086	1.0975	1.1452	0.9543	1.1452	1.1451
	900	4.7714	5.01	5.2008	5.4872	5.3917	1.9563	2.672	1.8132	1.9086	1.9563	1.1452	1.1929	0.9543	1.1928	1.1451
	928.12	4.9623	5.2485	5.3917	5.5826	5.5826	2.0517	2.7197	1.9563	1.9563	2.004	1.1929	1.1929	0.9543	1.2406	1.1928
	956.25	5.1532	5.3917	5.5348	5.7257	5.7257	2.1949	2.7674	2.0517	2.004	2.0517	1.1929	1.2406	0.9543	1.2406	1.2406
	984.37	5.344	5.5348	5.7257	5.8688	5.9166	2.2903	2.8628	2.0994	2.004	2.0994	1.2406	1.2883	0.9543	1.2406	1.2883
	1012.5	5.5826	5.678	5.9166	6.0597	6.1074	2.3857	2.9106	2.1948	2.0994	2.1948	1.2406	1.336	0.9543	1.336	1.336
	1040.6	5.7257	5.9643	6.2028	6.2506	6.2506	2.4812	2.9583	2.2903	2.338	2.2426	1.2406	1.3837	0.9543	1.336	1.336
	1068.8	5.8688	6.0597	6.3937	6.4414	6.3937	2.5289	3.006	2.3857	2.3857	2.338	1.2406	1.4315	0.9543	1.336	1.3837
	1096.9	5.9643	6.2983	6.5368	6.5846	6.5846	2.5289	3.0537	2.4812	2.4812	2.3857	1.336	1.4315	1.002	1.336	1.4791
	1125	6.0597	6.4891	6.7277	6.7754	6.7754	2.6243	3.1492	2.4812	2.5766	2.5288	1.4792	1.4315	1.0497	1.3837	1.5268
	1153.1	6.1074	6.6323	6.9186	6.9663	6.9186	2.7675	3.2446	2.4812	2.6243	2.6243	1.5269	1.4792	1.0974	1.4792	1.5746
	1181.3	6.346	6.7277	7.1571	7.1572	7.1094	2.8629	3.34	2.5288	2.672	2.7197	1.5746	1.5746	1.1452	1.5268	1.5746
	1209.4	6.7277	6.9663	7.348	7.3003	7.2048	2.9106	3.3877	2.672	2.7197	2.7197	1.6223	1.5746	1.1452	1.5746	1.67
	1237.5	6.9663	7.2048	7.4911	7.5388	7.2048	3.006	3.4832	2.7674	2.7674	2.7197	1.6223	1.6223	1.2406	1.67	1.7654
	1265.6	7.1572	7.3957	7.6343	7.7297	7.3003	3.1015	3.4832	2.8152	2.8628	2.8152	1.67	1.67	1.2883	1.7177	1.8131
	1293.8	7.348	7.5865	7.7297	7.9206	7.7297	3.1969	3.4832	2.8628	2.9106	2.8628	1.7655	1.7655	1.3837	1.8132	1.9086
	1321.9	7.4912	7.682	7.9683	8.1114	7.9206	3.2446	3.6263	2.9106	2.9583	2.9106	1.8132	1.8132	1.3837	1.8608	1.9563
	1350	7.5866	7.7297	8.1591	8.2546	8.0637	3.2923	3.9603	2.9583	2.9583	3.006	1.8132	1.8609	1.3837	1.9086	2.004
	1378.1	7.7774	8.1114	8.2546	8.4454	8.1592	3.2923	3.9603	3.0537	3.006	3.1014	1.8132	1.8609	1.4314	1.9563	2.0517
	1406.3	8.016	8.2545	8.35	8.5408	8.2546	3.2923	4.008	3.1014	3.006	3.1968	1.8132	1.9086	1.4314	2.004	2.0517
	1434.4	8.2068	8.35	8.684	8.684	8.35	3.3877	4.0557	3.2446	3.1014	3.2446	1.8609	1.9086	1.4314	2.0517	2.0994
	1462.5	8.35	8.4931	8.8271	8.7794	8.4454	3.6263	4.1034	3.2923	3.1968	3.2923	1.9086	1.9086	1.6223	2.0994	2.1471
	1490.6	8.5408	8.5885	8.9703	8.8748	8.5408	3.7695	4.1034	3.34	3.2923	3.34	1.9563	1.9563	1.7177	2.1472	2.1948
	1518.8	8.7794		9.1134	8.9703	8.5408	3.8649	4.1512	3.34	3.4354	3.34	2.004	2.004	1.8132	2.1948	2.2426
	1546.9	9.018		9.3043	9.0657	8.7794	3.8649	4.1988	3.3877	3.5308	3.3877	2.0517	2.0517	1.9086	2.2903	2.2903
	1575	9.1134		9.3997	9.2566	8.9226	3.9126		3.4832	3.5786	3.4354	2.0995	2.0995	2.004	2.3857	2.338
	1603.1	9.2566		9.5906	9.3997	9.1134	3.9603			3.4832	3.4354	2.0995	2.1472	2.0517	2.4334	2.4334
	1631.3	9.3997		9.8291	9.6383	9.3043	4.0557			3.4832	3.4832	2.1949	2.1949	2.0517	2.4812	2.5288
	1659.4	9.4952		9.9723	9.7814	9.4474				3.5308	3.5786	2.2426	2.2903	2.1472	2.5288	2.5766
	1687.5	9.5428		10.163	9.9246	9.5428				3.8172	3.6263	2.2426	2.4335	2.1949	2.5766	2.6243
	1715.6	9.4952		10.306	10.211	9.686				4.008	3.6263	2.2426	2.5289	2.2426	2.6243	2.7197
	1743.8	9.5906		10.497	10.354	9.8292				4.0557	3.7217	2.2426	2.5289	2.338	2.672	2.7674
	1771.9	9.5906		10.64	10.402	10.02				4.0557	3.8172	2.2426	2.5289	2.3857	2.672	2.8151
	1800			10.688		10.068				4.0557	3.8648	2.2426	2.5289	2.4334	2.672	2.8151
