# Supplementary material for: Arabidopsis formin 2 regulates cell-to-cell trafficking by capping and stabilizing actin filaments at plasmodesmata
Source: eLife. 2018 Aug 16;7:e36316. doi: 10.7554/eLife.36316 (PMC6126924; doi:10.7554/eLife.36316)
Supplement: Figure 7—source data 1. [file elife-36316-fig7-data1.xlsx]

## Sheet: source data
Figure 7-Source Data 1 Quantification of eGFP diffusion plotted in Figure 7G.
		24 h			48 h						A	B	C	D	E	F	G	H	I	J
		No. of cell layers with eGFP diffusion (mean)	SE	p-value (Shapiro-Wilk test)	No. of cell layers with eGFP diffusion (mean)	SE	p-value (Shapiro-Wilk test)			Minimum	1	1	1	1	1	1	1	1
	WT	1.9	0.0727912	0	2.1	0.0815835	0			Maximum	4	4	4	4	4	5	4	5
	atfh2-1	2.2	0.0779305	0	2.7	0.0948592	0			Sum	186	231	176	204	208	247	230	249
	AtFH2pro:AtFH2-eGFP;atfh2-1	1.9	0.0724615	0	2.2	0.0745618	0			Points	97	106	93	93	97	93	103	95	0	0
	AtFH2pro:AtFH2M;atfh2-1	2.2	0.0704923	0	2.6	0.091251	0			Mean	1.91753	2.17925	1.89247	2.19355	2.14433	2.65591	2.23301	2.62105
	p-value (Mann-Whitney U test comparing wild type and atfh2-1)	0.007			0					Median	2	2	2	2	2	3	2	3
	p-value (Mann-Whitney U test comparing wild type and AtFH2pro:AtFH2-eGFP;atfh2-1)	0.814			0.342					RMS	2.04587	2.32095	2.01606	2.29539	2.28847	2.80744	2.35656	2.76634
	p-value (Mann-Whitney U test comparing wild type and AtFH2pro:AtFH2M;atfh2-1)	0.007			0					Std Deviation	0.71691	0.802344	0.698793	0.679803	0.803504	0.914789	0.75672	0.889405
										Variance	0.51396	0.643756	0.488312	0.462132	0.645619	0.83684	0.572625	0.791041
										Std Error	0.0727912	0.0779305	0.0724615	0.0704923	0.0815835	0.0948592	0.0745618	0.091251
										Skewness	0.291628	0.223087	0.339723	0.161372	0.219443	0.0465589	-0.139412	0.0866885
										Kurtosis	-0.475152	-0.46596	-0.261312	-0.0817247	-0.527058	-0.168046	-0.754163	-0.412107

## Sheet: raw data
No. of cell layers with eGFP diffusion
24 h				48 h
WT	atfh2-1	AtFH2pro:AtFH2-eGFP;atfh2-1	AtFH2pro:AtFH2M;atfh2-1	WT	atfh2-1	AtFH2pro:AtFH2-eGFP;atfh2-1	AtFH2pro:AtFH2M;atfh2-1
1	2	2	3	1	3	2	4
2	2	2	3	2	2	1	3
1	3	2	2	2	2	2	2
3	3	2	1	2	3	1	2
2	2	1	2	1	3	3	3
1	2	3	2	3	2	2	2
1	1	2	2	1	3	2	2
1	1	1	3	1	3	3	4
2	4	3	1	3	2	1	2
3	4	2	3	4	2	1	4
1	2	3	2	3	1	1	1
1	1	1	2	2	4	3	3
2	2	2	3	1	2	3	3
2	2	1	2	2	1	3	2
3	3	3	2	2	4	2	2
2	4	1	2	1	4	2	4
2	2	2	3	1	3	2	2
3	2	2	2	1	3	2	3
1	2	2	2	2	3	2	3
2	2	1	3	3	1	1	4
3	1	2	2	3	1	3	2
2	3	1	3	2	3	3	3
2	2	3	1	2	3	2	1
2	2	1	2	3	3	4	2
2	3	2	3	1	2	2	2
2	3	2	2	1	3	2	2
1	2	2	2	3	2	1	3
1	3	3	1	2	3	1	3
2	2	2	4	4	3	2	4
2	3	2	3	2	3	1	3
3	2	2	2	3	2	3	3
2	3	3	3	2	2	3	2
3	3	1	2	2	3	2	2
2	2	3	2	4	4	3	3
2	2	2	2	1	4	3	3
2	3	1	2	4	2	2	4
2	3	1	3	3	4	1	2
2	3	2	2	2	2	3	2
1	3	4	3	2	3	2	2
2	3	2	2	3	3	3	3
1	2	3	2	2	2	3	3
2	1	2	2	2	2	3	2
1	2	3	2	1	3	2	4
2	2	2	1	2	3	3	1
1	3	2	2	3	3	1	2
2	3	2	2	1	3	3	2
2	2	2	2	3	4	3	3
3	3	3	3	1	2	3	4
2	2	2	2	2	1	2	2
1	2	2	2	3	3	3	4
3	3	1	2	2	2	2	3
2	3	1	1	3	2	3	3
2	1	1	2	3	3	2	3
3	2	3	2	1	3	2	4
2	3	2	2	1	1	2	3
1	2	1	3	3	1	2	3
3	2	2	2	2	1	2	2
1	2	2	3	2	2	3	4
1	2	1	2	1	1	2	3
2	2	2	4	2	2	2	2
2	1	2	3	3	3	2	2
3	2	2	3	3	2	1	3
2	3	1	2	2	3	2	3
2	2	2	1	2	3	3	1
2	4	3	3	2	3	3	1
2	3	1	2	2	3	1	1
2	2	2	2	2	1	3	3
1	2	1	3	2	2	2	2
2	2	1	3	2	5	3	3
3	2	1	1	2	3	2	2
2	2	1	1	1	3	1	3
3	3	3	2	2	2	4	1
1	1	2	3	3	3	3	2
3	3	1	1	2	4	3	3
1	2	1	2	2	4	3	3
3	3	2	3	3	2	2	1
3	3	2	1	2	2	1	3
2	4	2	2	1	4	2	3
2	2	2	2	2	2	3	3
1	2	2	3	2	3	3	2
1	3	1	2	2	3	3	4
2	3	2	2	3	3	3	2
1	2	2	2	2	4	2	1
1	2	2	2	3	3	2	3
3	1	2	2	3	2	2	2
2	1	1	2	1	5	3	2
2	1	2	2	2	3	2	3
2	1	2	3	3	4	2	2
1	1	2	2	2	2	2	2
2	3	2	1	3	2	2	3
1	2	2	2	1	3	1	5
4	1	1	3	3	3	2	2
1	1	3	2	2	3	3	3
2	2			3		3	4
2	2			2		2	3
2	2			2		1
2	2			2		3
	1					2
	3					2
	2					1
	2					2
	2					3
	1					2
	3
	1
	1
