# Supplementary material for: Arabidopsis formin 2 regulates cell-to-cell trafficking by capping and stabilizing actin filaments at plasmodesmata
Source: eLife. 2018 Aug 16;7:e36316. doi: 10.7554/eLife.36316 (PMC6126924; doi:10.7554/eLife.36316)
Supplement: Figure 7—source data 2. [file elife-36316-fig7-data2.xlsx]

## Sheet: source data
Figure 7-Source Data 2 Quantification of Fny-CMV infection plants plotted in Figure 7H.
		WT		atfh2-1		AtFH2pro:AtFH2M;atfh2-1		AtFH2pro:AtFH2-eGFP;atfh2-1
	Time, days	No. of symptomatic plants	Relative proportion of symptomatic plants	No. of symptomatic plants	Relative proportion of symptomatic plants	No. of symptomatic plants	Relative proportion of symptomatic plants	No. of symptomatic plants	Relative proportion of symptomatic plants
	1	0	0	0	0	0	0	0	0
	2	0	0	2	0.0454	0	0	0	0
	3	0	0.15	14	0.3181	12	0.25	4	0.0714
	4	7	0.4	38	0.8636	38	0.7917	28	0.5
	5	18	0.95	44	1	46	0.9583	46	0.8214
	6	27	1	44	1	48	1	52	0.9285
	7	31	1	44	1	48	1	56	1
